# Supplementary material for: Rate of de novo mutations in the three-spined stickleback
Source: Heredity (Edinb). 2025 Jun 12;134(7):387–95. doi: 10.1038/s41437-025-00767-9 (PMC12218844; doi:10.1038/s41437-025-00767-9)
Supplement: Supplementary file 2 — Supplementary data [file 41437_2025_767_MOESM2_ESM.xlsx]

## Sheet: 1_mutation_rate
Sample_ID	Species	Population	Family_original	Sex	DNM	rdnm	CS	FNR
Gacu02_F101	Gasacu	Gasacu	Gacu02	F	3	4.33286e-09	364307657	0.0497264
Gacu02_F102	Gasacu	Gasacu	Gacu02	F	3	4.45335e-09	365837953	0.0793061
Gacu02_F103	Gasacu	Gasacu	Gacu02	F	5	7.17028e-09	369001947	0.0551232
Gacu02_F104	Gasacu	Gasacu	Gacu02	F	7	1.01444e-08	368705567	0.0642413
Gacu02_F105	Gasacu	Gasacu	Gacu02	M	0	0	363932212	0.0699296
Gacu02_F106	Gasacu	Gasacu	Gacu02	F	0	0	365662516	0.075982
Gacu02_F107	Gasacu	Gasacu	Gacu02	M	11	1.63895e-08	364265803	0.0787489
Gacu02_F108	Gasacu	Gasacu	Gacu02	F	1	1.4335e-09	369915648	0.0570893
Gacu02_F109	Gasacu	Gasacu	Gacu02	M	5	7.38898e-09	364852878	0.072663
Gacu02_F110	Gasacu	Gasacu	Gacu02	F	3	4.46552e-09	363020932	0.074689
Gacu03_F101	Gasacu	Gasacu	Gacu03	M	3	4.39301e-09	364495628	0.0632219
Gacu03_F102	Gasacu	Gasacu	Gacu03	F	1	1.42626e-09	369463945	0.0511487
Gacu03_F103	Gasacu	Gasacu	Gacu03	F	6	9.14081e-09	358770971	0.0852146
Gacu03_F104	Gasacu	Gasacu	Gacu03	M	1	1.44823e-09	368252994	0.0624701
Gacu03_F105	Gasacu	Gasacu	Gacu03	M	1	1.45993e-09	365477193	0.0629174
Gacu03_F106	Gasacu	Gasacu	Gacu03	F	2	3.07936e-09	356795284	0.0898346
Gacu03_F107	Gasacu	Gasacu	Gacu03	M	2	2.91922e-09	365410755	0.0625409
Gacu03_F108	Gasacu	Gasacu	Gacu03	M	5	7.33778e-09	366672345	0.0708263
Gacu03_F109	Gasacu	Gasacu	Gacu03	M	1	1.50525e-09	359898765	0.0770423
Gacu03_F110	Gasacu	Gasacu	Gacu03	M	3	4.641e-09	351432366	0.0803166
Gacu04_F101	Gasacu	Gasacu	Gacu04	M	2	3.03367e-09	348098917	0.0530445
Gacu04_F102	Gasacu	Gasacu	Gacu04	M	3	4.56469e-09	358150381	0.0824823
Gacu04_F103	Gasacu	Gasacu	Gacu04	M	3	4.487e-09	360790089	0.0734254
Gacu04_F104	Gasacu	Gasacu	Gacu04	F	3	4.76417e-09	351317755	0.103802
Gacu04_F105	Gasacu	Gasacu	Gacu04	M	5	8.18658e-09	329533606	0.0733025
Gacu04_F106	Gasacu	Gasacu	Gacu04	M	5	7.84332e-09	343489854	0.0720462
Gacu04_F107	Gasacu	Gasacu	Gacu04	F	5	7.31702e-09	365398259	0.0649406
Gacu04_F108	Gasacu	Gasacu	Gacu04	M	5	7.30918e-09	364237014	0.0609528
Gacu04_F109	Gasacu	Gasacu	Gacu04	F	3	4.36178e-09	368849290	0.0676516
Gacu04_F110	Gasacu	Gasacu	Gacu04	F	3	4.39081e-09	363388589	0.0598967
Gacu05_F101	Gasacu	Gasacu	Gacu05	M	1	1.45254e-09	369810866	0.0691871
Gacu05_F102	Gasacu	Gasacu	Gacu05	F	2	2.97249e-09	363395578	0.0742362
Gacu05_F103	Gasacu	Gasacu	Gacu05	M	5	7.26635e-09	366064061	0.0601328
Gacu05_F104	Gasacu	Gasacu	Gacu05	F	3	4.38309e-09	365390255	0.0634015
Gacu05_F105	Gasacu	Gasacu	Gacu05	F	5	8.06288e-09	347613903	0.108025
Gacu05_F106	Gasacu	Gasacu	Gacu05	M	5	8.37865e-09	340451788	0.123584
Gacu05_F107	Gasacu	Gasacu	Gacu05	M	5	7.96391e-09	336314784	0.0666001
Gacu05_F108	Gasacu	Gasacu	Gacu05	F	2	3.11366e-09	352677567	0.0893521
Gacu05_F109	Gasacu	Gasacu	Gacu05	M	4	6.36555e-09	350501094	0.103594
Gacu05_F110	Gasacu	Gasacu	Gacu05	M	3	5.01769e-09	340586219	0.122271
fin_tva32_F1A02	Punpun	TVA	TVA32	M	5	7.02453e-09	375179691	0.0514
fin_tva32_F1A03	Punpun	TVA	TVA32	M	2	2.81161e-09	375772405	0.0535
fin_tva32_F1A05	Punpun	TVA	TVA32	M	5	7.05163e-09	374132267	0.0524
fin_tva32_F1A06	Punpun	TVA	TVA32	M	4	5.65182e-09	374226080	0.0544
fin_tva32_F1A07	Punpun	TVA	TVA32	M	1	1.41752e-09	373337078	0.0552
fin_tva32_F1A08	Punpun	TVA	TVA32	F	5	7.11889e-09	370480576	0.0521
fin_tva32_F1A09	Punpun	TVA	TVA32	M	2	2.89137e-09	366918235	0.0574
fin_tva32_F1A10	Punpun	TVA	TVA32	M	3	4.37624e-09	363825812	0.0579
fin_tva32_F1B03	Punpun	TVA	TVA32	M	4	5.6305e-09	375484676	0.054
fin_tva32_F1B04	Punpun	TVA	TVA32	M	0	0	369270610	0.0556
TVA_24_F1_F	Punpun	TVA	TVA24	F	3	4.15119e-09	379840651	0.0487
TVA_24_F1_M	Punpun	TVA	TVA24	M	6	8.26473e-09	380930164	0.0471
TVA_24_F2_01	Punpun	TVA	TVA24	M	3	4.21863e-09	380406621	0.0653
TVA_24_F2_02	Punpun	TVA	TVA24	M	5	7.01419e-09	381483826	0.0657
TVA_24_F2_03	Punpun	TVA	TVA24	M	2	2.79465e-09	382988751	0.0657
TVA_24_F2_04	Punpun	TVA	TVA24	F	2	2.84985e-09	376416491	0.0678
TVA_24_F2_05	Punpun	TVA	TVA24	M	2	2.82726e-09	379179948	0.0672
TVA_24_F2_06	Punpun	TVA	TVA24	M	3	4.20423e-09	381383013	0.0645
TVA_24_F2_07	Punpun	TVA	TVA24	M	6	8.51061e-09	378139135	0.0678
TVA_24_F2_08	Punpun	TVA	TVA24	F	6	8.55496e-09	377555930	0.0712
TVA_24_F2_09	Punpun	TVA	TVA24	M	9	1.26086e-08	381792080	0.0652
TVA_24_F2_10	Punpun	TVA	TVA24	M	3	4.25487e-09	378299001	0.0681
fin_tva34_F1A03	Punpun	TVA	TVA34	F	2	2.87192e-09	370503327	0.0602
fin_tva34_F1B01	Punpun	TVA	TVA34	F	4	5.64995e-09	375422090	0.0571
fin_tva34_F1B03	Punpun	TVA	TVA34	F	0	0	377927977	0.0546
fin_tva34_F1B04	Punpun	TVA	TVA34	M	2	2.81144e-09	376112047	0.0543
fin_tva34_F1B05	Punpun	TVA	TVA34	F	5	7.00681e-09	376287360	0.0518
fin_tva34_F1B06	Punpun	TVA	TVA34	M	5	7.0214e-09	377176144	0.056
fin_tva34_F1B07	Punpun	TVA	TVA34	M	1	1.41031e-09	376001293	0.0571
fin_tva34_F1B08	Punpun	TVA	TVA34	F	2	2.81381e-09	376552554	0.0562
fin_tva34_F1B09	Punpun	TVA	TVA34	F	0	0	374322436	0.0562
fin_tva36_F0_M	Punpun	TVA	TVA34	M	3	4.24832e-09	375537986	0.0598
fin_tva36_F1A05	Punpun	TVA	TVA36	F	5	7.30078e-09	362205452	0.0546
fin_tva36_F1A06	Punpun	TVA	TVA36	F	6	8.5307e-09	370453181	0.0507
fin_tva36_F1A08	Punpun	TVA	TVA36	M	4	5.69423e-09	370225354	0.0513
fin_tva36_F1A09	Punpun	TVA	TVA36	F	2	2.8789e-09	366756404	0.0529
fin_tva36_F1B05	Punpun	TVA	TVA36	F	2	2.95634e-09	358701609	0.057
fin_tva36_F1B06	Punpun	TVA	TVA36	F	0	0	369102276	0.0511
fin_tva36_F1B07	Punpun	TVA	TVA36	F	6	8.72387e-09	363552118	0.0541
fin_tva36_F1B08	Punpun	TVA	TVA36	M	1	1.42101e-09	370772882	0.051
fin_tva36_F1B09	Punpun	TVA	TVA36	M	0	0	352977572	0.0495
fin_tva38_F0_M	Punpun	TVA	TVA36	M	4	5.82821e-09	362938896	0.0545
fin_tva38_F1A07	Punpun	TVA	TVA38	M	3	4.46287e-09	353684917	0.0497
fin_tva38_F1A08	Punpun	TVA	TVA38	M	0	0	361184539	0.0479
fin_tva38_F1A09	Punpun	TVA	TVA38	M	6	1.1109e-08	287716500	0.0614
fin_tva38_F1A18	Punpun	TVA	TVA38	M	1	2.01389e-09	264883964	0.0627
fin_tva38_F1A19	Punpun	TVA	TVA38	M	1	2.11952e-09	251253782	0.0611
fin_tva38_F1A20	Punpun	TVA	TVA38	M	2	3.14748e-09	335000861	0.0516
fin_tva38_F1A21	Punpun	TVA	TVA38	F	0	0	362571811	0.047
fin_tva38_F1A22	Punpun	TVA	TVA38	M	1	1.95862e-09	270913358	0.0577
fin_tva38_F1B07	Punpun	TVA	TVA38	M	1	1.53636e-09	342392252	0.0495
fin_tva38_F1B08	Punpun	TVA	TVA38	M	5	7.41446e-09	354291352	0.0483
fin_por02_F1A02	Punpun	POR	POR02	M	3	4.49104e-09	353399743	0.0549
fin_por02_F1A05	Punpun	POR	POR02	F	3	4.31443e-09	366470215	0.0513
fin_por02_F1A07	Punpun	POR	POR02	F	1	1.42815e-09	369035257	0.0513
fin_por02_F1A08	Punpun	POR	POR02	M	4	5.7267e-09	369137919	0.0539
fin_por02_F1A09	Punpun	POR	POR02	M	6	9.36153e-09	343105298	0.066
fin_por02_F1A10	Punpun	POR	POR02	F	7	9.93283e-09	371107809	0.0505
fin_por02_F1A11	Punpun	POR	POR02	M	5	8.62055e-09	312943382	0.0733
fin_por02_F1A12	Punpun	POR	POR02	M	3	4.24286e-09	373123898	0.0525
fin_por02_F1A13	Punpun	POR	POR02	F	9	1.28472e-08	368900185	0.0505
fin_por02_F1A14	Punpun	POR	POR02	M	1	1.42901e-09	369553563	0.0532
fin_por06_F1M01	Punpun	POR	POR06_12_13	M	3	4.47062e-09	356409687	0.0586
fin_por12_F1M01	Punpun	POR	POR06_12_13	M	4	6.02165e-09	352360501	0.0574
fin_por13_F1F01	Punpun	POR	POR06_12_13	F	2	3.25005e-09	329994835	0.0676
fin_por13_F1F02	Punpun	POR	POR06_12_13	F	3	4.95248e-09	324942243	0.0679
porout03_F2_01	Punpun	POR	POR06_12_13	M	6	9.39788e-09	348608608	0.0843
porout03_F2_02	Punpun	POR	POR06_12_13	M	7	1.02487e-08	365757254	0.0663
porout03_F2_03	Punpun	POR	POR06_12_13	F	3	4.38348e-09	364773520	0.0619
porout03_F2_04	Punpun	POR	POR06_12_13	F	4	5.81272e-09	365646087	0.059
porout03_F2_05	Punpun	POR	POR06_12_13	F	3	4.36203e-09	365903934	0.0602
porout03_F2_06	Punpun	POR	POR06_12_13	F	4	6.06729e-09	356017360	0.0741
porout03_F2_07	Punpun	POR	POR06_12_13	M	5	7.31393e-09	364251489	0.0616
porout03_F2_08	Punpun	POR	POR06_12_13	F	2	2.98198e-09	357895513	0.063
porout03_F2_09	Punpun	POR	POR06_12_13	F	4	5.889e-09	363148365	0.0648
porout03_F2_10	Punpun	POR	POR06_12_13	F	0	0	365050610	0.0596
porout10_F2_01	Punpun	POR	POR06_12_13	M	2	2.94003e-09	364167857	0.066
porout10_F2_02	Punpun	POR	POR06_12_13	M	1	1.44794e-09	368222750	0.0622
porout10_F2_03	Punpun	POR	POR06_12_13	F	2	2.85264e-09	371269940	0.0558
porout10_F2_04	Punpun	POR	POR06_12_13	M	1	1.44571e-09	368515085	0.0615
porout10_F2_05	Punpun	POR	POR06_12_13	M	3	4.38847e-09	365762373	0.0655
porout10_F2_06	Punpun	POR	POR06_12_13	M	4	5.8385e-09	364923571	0.0613
porout10_F2_07	Punpun	POR	POR06_12_13	M	3	4.36582e-09	365936789	0.0611
porout10_F2_08	Punpun	POR	POR06_12_13	M	2	2.91798e-09	365277039	0.0618
porout10_F2_09	Punpun	POR	POR06_12_13	F	5	7.23864e-09	367335577	0.0598
porout10_F2_10	Punpun	POR	POR06_12_13	F	4	5.77138e-09	367796029	0.0578
fin_por11_F1A01	Punpun	POR	POR11	M	2	2.82117e-09	374735891	0.0541
fin_por11_F1A02	Punpun	POR	POR11	F	5	7.06773e-09	374030283	0.0543
fin_por11_F1A03	Punpun	POR	POR11	M	1	1.41939e-09	373318745	0.0564
fin_por11_F1A04	Punpun	POR	POR11	F	4	5.65018e-09	374097410	0.0538
fin_por11_F1A06	Punpun	POR	POR11	F	4	5.76293e-09	368648561	0.0586
fin_por11_F1A08	Punpun	POR	POR11	F	5	7.355e-09	363418111	0.0647
fin_por11_F1B01	Punpun	POR	POR11	F	1	1.39314e-09	378188197	0.051
fin_por11_F1B04	Punpun	POR	POR11	M	2	2.83035e-09	374232406	0.0559
fin_por11_F1B05	Punpun	POR	POR11	F	5	7.35978e-09	362987747	0.0642
fin_por11_F1B07	Punpun	POR	POR11	M	1	1.46593e-09	364090368	0.0632
fin_por31_F1A01	Punpun	POR	POR31	F	5	7.06051e-09	374531493	0.0546
fin_por31_F1A03	Punpun	POR	POR31	F	2	2.80606e-09	375998575	0.0522
fin_por31_F1A04	Punpun	POR	POR31	F	6	8.55952e-09	372224980	0.0584
fin_por31_F1A05	Punpun	POR	POR31	F	2	2.82537e-09	375448813	0.0573
fin_por31_F1A06	Punpun	POR	POR31	F	1	1.42694e-09	371737510	0.0574
fin_por31_F1A07	Punpun	POR	POR31	F	3	4.29473e-09	371716750	0.0604
fin_por31_F1A08	Punpun	POR	POR31	M	5	7.10884e-09	372931936	0.057
fin_por31_F1A09	Punpun	POR	POR31	F	2	2.80242e-09	376964019	0.0534
fin_por31_F1A10	Punpun	POR	POR31	F	3	4.30852e-09	370251250	0.0597
fin_por31_F1A11	Punpun	POR	POR31	F	2	2.85429e-09	371487975	0.0569

## Sheet: 2_mutation_info
V5_DNM	Sample_ID	Sample_label	PMNumber	Phase	Parental_Mosaic	Clustered	Family	Population	V5_CHR	V5_CHR_2	V5_POS	V5_DNM_2	S1_DNM	V4_DNM	V4_CHR	V4_POS	REF	ALT	Type_1	Type_2	Type_3	Type_4	Type_5	Position_essembl	Exon_type	IfRepeat	Annotation_essembl	Position_ncbi	Annotation_ncbi	Harmfullness	GeneID	CGI	CpG
chr17_3390488	Gacu02_F101	Gacu02_F2_01	1	M	Non-PM		Gacu02	Gasacu	chr17	17	3390488	chrXVII_3390488	groupXVII_2862962	chrXVII_3407696	chrXVII	3407696	G	A	G>A	C>T	S>W	Ts	CpG>TpG	intergenic		N	upstream_gene_variant	intergenic	upstream_gene_variant	MODIFIER	ENSGACG00000004819	Non-CGI	CpG
chr3_4335036	Gacu02_F101	Gacu02_F2_01	1	P	PM		Gacu02	Gasacu	chr3	3	4335036	chrIII_4335036	groupIII_4341874	chrIII_4341874	chrIII	4341874	C	A	C>A	C>A	S>W	Tv	C>A	intergenic		N	upstream_gene_variant	intronic	intron_variant	MODIFIER	ENSGACG00000036049	Non-CGI	CpG
chr5_7787924	Gacu02_F101	Gacu02_F2_01	1	P	Non-PM		Gacu02	Gasacu	chr5	5	7787924	chrV_7787924	groupV_3043914	chrV_7802716	chrV	7802716	C	A	C>A	C>A	S>W	Tv	C>A	intronic		Y	intron_variant	intronic	intron_variant	MODIFIER	SDK2	Non-CGI	Non-CpG
chr14_9427983	Gacu02_F102	Gacu02_F2_02	1	U	Non-PM		Gacu02	Gasacu	chr14	14	9427983	chrXIV_9427983	groupXIV_9025108	chrXIV_9448289	chrXIV	9448289	C	T	C>T	C>T	S>W	Ts	CpG>TpG	intergenic		Y	downstream_gene_variant	intronic	intron_variant	MODIFIER	ENSGACG00000017699	Non-CGI	CpG
chr21_2448327	Gacu02_F102	Gacu02_F2_02	1	M	Non-PM		Gacu02	Gasacu	chr21	21	2448327	chrXXI_2448327	scaffold_37_672399	chrXXI_2465204	chrXXI	2465204	T	C	T>C	A>G	W>S	Ts	A>G	intronic		N	intron_variant	intergenic	intergenic_region	MODIFIER	ENSGACG00000032439	Non-CGI	Non-CpG
chr21_2448330	Gacu02_F102	Gacu02_F2_02	1	M	Non-PM		Gacu02	Gasacu	chr21	21	2448330	chrXXI_2448330	scaffold_37_672402	chrXXI_2465207	chrXXI	2465207	A	G	A>G	A>G	W>S	Ts	A>G	intronic		N	intron_variant	intergenic	intergenic_region	MODIFIER	ENSGACG00000032439	Non-CGI	Non-CpG
chr1_7395455	Gacu02_F103	Gacu02_F2_03	1	P	Non-PM		Gacu02	Gasacu	chr1	1	7395455	chrI_7395455	groupI_6934273	chrI_7419485	chrI	7419485	C	G	C>G	C>G	S>W	Tv	C>G	exonic	NS	N	missense_variant	exonic	missense_variant	MODERATE	ENSGACG00000008238	Non-CGI	Non-CpG
chr15_3307481	Gacu02_F103	Gacu02_F2_03	1	M	Non-PM		Gacu02	Gasacu	chr15	15	3307481	chrXV_3307481	groupXV_2995684	chrXV_3312231	chrXV	3312231	C	A	C>A	C>A	S>W	Tv	C>A	intergenic	UTR	N	downstream_gene_variant	exonic	3_prime_UTR_variant	MODIFIER	ENSGACG00000037987	Non-CGI	Non-CpG
chr16_8165988	Gacu02_F103	Gacu02_F2_03	1	U	Non-PM		Gacu02	Gasacu	chr16	16	8165988	chrXVI_8165988	groupXVI_8176018	chrXVI_8180539	chrXVI	8180539	C	A	C>A	C>A	S>W	Tv	C>A	exonic	S	N	synonymous_variant	exonic	synonymous_variant	LOW	CFAP91	Non-CGI	Non-CpG
chr20_10916793	Gacu02_F103	Gacu02_F2_03	1	M	Non-PM		Gacu02	Gasacu	chr20	20	10916793	chrXX_10916793	groupXX_8582275	chrXX_10941899	chrXX	10941899	T	C	T>C	A>G	W>S	Ts	A>G	UTR	UTR	N	3_prime_UTR_variant	exonic	3_prime_UTR_variant	MODIFIER	zgc:66448	Non-CGI	Non-CpG
chr7_12215454	Gacu02_F103	Gacu02_F2_03	1	P	Non-PM		Gacu02	Gasacu	chr7	7	12215454	chrVII_12215454	scaffold_47_789436	chrVII_12273064	chrVII	12273064	A	G	A>G	A>G	W>S	Ts	A>G	intergenic		N	upstream_gene_variant	intronic	intron_variant	MODIFIER	men1	Non-CGI	Non-CpG
chr3_4335036	Gacu02_F104	Gacu02_F2_04	2	P	PM		Gacu02	Gasacu	chr3	3	4335036	chrIII_4335036	groupIII_4341874	chrIII_4341874	chrIII	4341874	C	A	C>A	C>A	S>W	Tv	C>A	intergenic		N	upstream_gene_variant	intronic	intron_variant	MODIFIER	ENSGACG00000036049	Non-CGI	CpG
chr5_2830882	Gacu02_F104	Gacu02_F2_04	1	U	PM	Y	Gacu02	Gasacu	chr5	5	2830882	chrV_2830882	scaffold_48_1616332	chrV_2845286	chrV	2845286	T	A	T>A	A>T	W>W	Tv	A>T	intronic		Y	intron_variant	intronic	intron_variant	MODIFIER	ATP6V0A1	Non-CGI	Non-CpG
chr5_2830929	Gacu02_F104	Gacu02_F2_04	1	U	PM	Y	Gacu02	Gasacu	chr5	5	2830929	chrV_2830929	scaffold_48_1616379	chrV_2845333	chrV	2845333	G	T	G>T	C>A	S>W	Tv	C>A	intronic		Y	intron_variant	intronic	intron_variant	MODIFIER	ATP6V0A1	Non-CGI	CpG
chr5_2830931	Gacu02_F104	Gacu02_F2_04	1	U	PM	Y	Gacu02	Gasacu	chr5	5	2830931	chrV_2830931	scaffold_48_1616381	chrV_2845335	chrV	2845335	C	G	C>G	C>G	S>W	Tv	C>G	intronic		Y	intron_variant	intronic	intron_variant	MODIFIER	ATP6V0A1	Non-CGI	Non-CpG
chr5_2830952	Gacu02_F104	Gacu02_F2_04	1	U	PM	Y	Gacu02	Gasacu	chr5	5	2830952	chrV_2830952	scaffold_48_1616402	chrV_2845356	chrV	2845356	G	A	G>A	C>T	S>W	Ts	C>T	intronic		Y	intron_variant	intronic	intron_variant	MODIFIER	ATP6V0A1	Non-CGI	Non-CpG
chr5_2830965	Gacu02_F104	Gacu02_F2_04	1	U	PM	Y	Gacu02	Gasacu	chr5	5	2830965	chrV_2830965	scaffold_48_1616415	chrV_2845369	chrV	2845369	T	G	T>G	A>C	W>S	Tv	A>C	intronic		Y	intron_variant	intronic	intron_variant	MODIFIER	ATP6V0A1	Non-CGI	Non-CpG
chr7_3502773	Gacu02_F104	Gacu02_F2_04	1	U	Non-PM		Gacu02	Gasacu	chr7	7	3502773	chrVII_3502773	groupVII_2981844	chrVII_3513509	chrVII	3513509	G	A	G>A	C>T	S>W	Ts	C>T	intergenic	UTR	N	upstream_gene_variant	exonic	3_prime_UTR_variant	MODIFIER	ENSGACG00000028328	Non-CGI	Non-CpG
chr10_810908	Gacu02_F107	Gacu02_F2_07	1	U	Non-PM		Gacu02	Gasacu	chr10	10	810908	chrX_810908	scaffold_101_153322	chrX_813691	chrX	813691	A	C	A>C	A>C	W>S	Tv	A>C	intergenic		Y	upstream_gene_variant	intronic	upstream_gene_variant	MODIFIER	ENSGACG00000000492	Non-CGI	Non-CpG
chr10_810909	Gacu02_F107	Gacu02_F2_07	1	U	Non-PM		Gacu02	Gasacu	chr10	10	810909	chrX_810909	scaffold_101_153321	chrX_813692	chrX	813692	A	T	A>T	A>T	W>W	Tv	A>T	intergenic		Y	upstream_gene_variant	intronic	upstream_gene_variant	MODIFIER	ENSGACG00000000492	Non-CGI	Non-CpG
chr14_8188281	Gacu02_F107	Gacu02_F2_07	1	M	Non-PM		Gacu02	Gasacu	chr14	14	8188281	chrXIV_8188281	groupXIV_7784508	chrXIV_8207689	chrXIV	8207689	T	C	T>C	A>G	W>S	Ts	A>G	intergenic		N	upstream_gene_variant	intronic	upstream_gene_variant	MODIFIER	ENSGACG00000017442	Non-CGI	Non-CpG
chr3_4335036	Gacu02_F107	Gacu02_F2_07	3	P	PM		Gacu02	Gasacu	chr3	3	4335036	chrIII_4335036	groupIII_4341874	chrIII_4341874	chrIII	4341874	C	A	C>A	C>A	S>W	Tv	C>A	intergenic		N	upstream_gene_variant	intronic	intron_variant	MODIFIER	ENSGACG00000036049	Non-CGI	CpG
chr4_17608219	Gacu02_F107	Gacu02_F2_07	1	M	Non-PM		Gacu02	Gasacu	chr4	4	17608219	chrIV_17608219	groupIV_17620526	chrIV_17639338	chrIV	17639338	C	T	C>T	C>T	S>W	Ts	C>T	intergenic		Y	upstream_gene_variant	intergenic	intergenic_region	MODIFIER	ENSGACG00000028301	Non-CGI	Non-CpG
chr5_2830882	Gacu02_F107	Gacu02_F2_07	2	U	PM	Y	Gacu02	Gasacu	chr5	5	2830882	chrV_2830882	scaffold_48_1616332	chrV_2845286	chrV	2845286	T	A	T>A	A>T	W>W	Tv	A>T	intronic		Y	intron_variant	intronic	intron_variant	MODIFIER	ATP6V0A1	Non-CGI	Non-CpG
chr5_2830929	Gacu02_F107	Gacu02_F2_07	2	U	PM	Y	Gacu02	Gasacu	chr5	5	2830929	chrV_2830929	scaffold_48_1616379	chrV_2845333	chrV	2845333	G	T	G>T	C>A	S>W	Tv	C>A	intronic		Y	intron_variant	intronic	intron_variant	MODIFIER	ATP6V0A1	Non-CGI	CpG
chr5_2830931	Gacu02_F107	Gacu02_F2_07	2	U	PM	Y	Gacu02	Gasacu	chr5	5	2830931	chrV_2830931	scaffold_48_1616381	chrV_2845335	chrV	2845335	C	G	C>G	C>G	S>W	Tv	C>G	intronic		Y	intron_variant	intronic	intron_variant	MODIFIER	ATP6V0A1	Non-CGI	Non-CpG
chr5_2830952	Gacu02_F107	Gacu02_F2_07	2	U	PM	Y	Gacu02	Gasacu	chr5	5	2830952	chrV_2830952	scaffold_48_1616402	chrV_2845356	chrV	2845356	G	A	G>A	C>T	S>W	Ts	C>T	intronic		Y	intron_variant	intronic	intron_variant	MODIFIER	ATP6V0A1	Non-CGI	Non-CpG
chr5_2830965	Gacu02_F107	Gacu02_F2_07	2	U	PM	Y	Gacu02	Gasacu	chr5	5	2830965	chrV_2830965	scaffold_48_1616415	chrV_2845369	chrV	2845369	T	G	T>G	A>C	W>S	Tv	A>C	intronic		Y	intron_variant	intronic	intron_variant	MODIFIER	ATP6V0A1	Non-CGI	Non-CpG
chr7_2721745	Gacu02_F107	Gacu02_F2_07	1	U	Non-PM		Gacu02	Gasacu	chr7	7	2721745	chrVII_2721745	groupVII_2201415	chrVII_2733080	chrVII	2733080	G	T	G>T	C>A	S>W	Tv	C>A	exonic	NS	N	missense_variant	exonic	missense_variant	MODERATE	ENSGACG00000026803	Non-CGI	Non-CpG
chr10_7457894	Gacu02_F108	Gacu02_F2_08	1	M	Non-PM		Gacu02	Gasacu	chr10	10	7457894	chrX_7457894	groupX_5393468	chrX_7473407	chrX	7473407	G	T	G>T	C>A	S>W	Tv	C>A	intergenic		N	intergenic_region	intergenic	intergenic_region	MODIFIER	ENSGACG00000027195-ENSGACG00000036556	Non-CGI	CpG
chr10_17436971	Gacu02_F109	Gacu02_F2_09	1	U	Non-PM		Gacu02	Gasacu	chr10	10	17436971	chrX_17436971	groupX_15104330	chrX_17482969	chrX	17482969	G	A	G>A	C>T	S>W	Ts	C>T	intergenic		N	intergenic_region	intergenic	intergenic_region	MODIFIER	ENSGACG00000009833-ENSGACG00000009862	Non-CGI	Non-CpG
chr3_15028277	Gacu02_F109	Gacu02_F2_09	1	M	Non-PM		Gacu02	Gasacu	chr3	3	15028277	chrIII_15028277	groupIII_14907887	chrIII_15071178	chrIII	15071178	C	A	C>A	C>A	S>W	Tv	C>A	intergenic		N	downstream_gene_variant	intergenic	intergenic_region	MODIFIER	ENSGACG00000032314	Non-CGI	Non-CpG
chr3_4335036	Gacu02_F109	Gacu02_F2_09	4	P	PM		Gacu02	Gasacu	chr3	3	4335036	chrIII_4335036	groupIII_4341874	chrIII_4341874	chrIII	4341874	C	A	C>A	C>A	S>W	Tv	C>A	intergenic		N	upstream_gene_variant	intronic	intron_variant	MODIFIER	ENSGACG00000036049	Non-CGI	CpG
chr4_10783499	Gacu02_F109	Gacu02_F2_09	1	M	Non-PM		Gacu02	Gasacu	chr4	4	10783499	chrIV_10783499	groupIV_10808805	chrIV_10808805	chrIV	10808805	C	T	C>T	C>T	S>W	Ts	C>T	intergenic		N	upstream_gene_variant	intronic	upstream_gene_variant	MODIFIER	ENSGACG00000037729	Non-CGI	Non-CpG
chr6_10828190	Gacu02_F109	Gacu02_F2_09	1	U	Non-PM		Gacu02	Gasacu	chr6	6	10828190	chrVI_10828190	groupVI_9240033	chrVI_10840119	chrVI	10840119	G	A	G>A	C>T	S>W	Ts	CpG>TpG	exonic	S	N	synonymous_variant	exonic	synonymous_variant	LOW	stox1	CGI	CpG
chr11_15452104	Gacu02_F110	Gacu02_F2_010	1	P	Non-PM		Gacu02	Gasacu	chr11	11	15452104	chrXI_15452104	groupXI_14690303	chrXI_15475778	chrXI	15475778	G	A	G>A	C>T	S>W	Ts	C>T	intergenic		N	upstream_gene_variant	intronic	upstream_gene_variant	MODIFIER	ENSGACG00000014239	Non-CGI	Non-CpG
chr14_14664271	Gacu02_F110	Gacu02_F2_010	1	M	Non-PM		Gacu02	Gasacu	chr14	14	14664271	chrXIV_14664271	groupXIV_14058505	chrXIV_14695073	chrXIV	14695073	A	G	A>G	A>G	W>S	Ts	A>G	UTR		N	3_prime_UTR_variant	intronic	upstream_gene_variant	MODIFIER	ENSGACG00000018368	Non-CGI	Non-CpG
chr2_4914783	Gacu02_F110	Gacu02_F2_010	1	P	Non-PM		Gacu02	Gasacu	chr2	2	4914783	chrII_4914783	groupII_4516593	chrII_4929170	chrII	4929170	C	T	C>T	C>T	S>W	Ts	CpG>TpG	intergenic		N	upstream_gene_variant	intronic	intron_variant	MODIFIER	ENSGACG00000014706	CGI	CpG
chr14_7917124	Gacu03_F101	Gacu03_F2_01	2	U	PM		Gacu03	Gasacu	chr14	14	7917124	chrXIV_7917124	groupXIV_7513725	chrXIV_7936906	chrXIV	7936906	T	C	T>C	A>G	W>S	Ts	A>G	UTR	UTR	N	3_prime_UTR_variant	exonic	3_prime_UTR_variant	MODIFIER	ENSGACG00000036558	Non-CGI	Non-CpG
chr16_3169077	Gacu03_F101	Gacu03_F2_01	1	U	Non-PM		Gacu03	Gasacu	chr16	16	3169077	chrXVI_3169077	groupXVI_3173214	chrXVI_3173214	chrXVI	3173214	A	T	A>T	A>T	W>W	Tv	A>T	intronic		N	intron_variant	intronic	downstream_gene_variant	MODIFIER	fgf14	Non-CGI	Non-CpG
chr18_9223237	Gacu03_F101	Gacu03_F2_01	1	P	Non-PM		Gacu03	Gasacu	chr18	18	9223237	chrXVIII_9223237	groupXVIII_9246759	chrXVIII_9246759	chrXVIII	9246759	T	G	T>G	A>C	W>S	Tv	A>C	intergenic		Y	intergenic_region	intergenic	downstream_gene_variant	MODIFIER	ENSGACG00000009538-sobpb	Non-CGI	Non-CpG
chr4_14107064	Gacu03_F102	Gacu03_F2_02	1	P	Non-PM		Gacu03	Gasacu	chr4	4	14107064	chrIV_14107064	groupIV_14122999	chrIV_14135393	chrIV	14135393	T	A	T>A	A>T	W>W	Tv	A>T	intronic		N	intron_variant	intronic	intron_variant	MODIFIER	EBF1	Non-CGI	Non-CpG
chr12_1874384	Gacu03_F103	Gacu03_F2_03	1	U	Non-PM		Gacu03	Gasacu	chr12	12	1874384	chrXII_1874384	groupXII_996921	chrXII_1878247	chrXII	1878247	C	G	C>G	C>G	S>W	Tv	C>G	intergenic		Y	intergenic_region	intergenic	intergenic_region	MODIFIER	ENSGACG00000034360-ENSGACG00000027164	Non-CGI	Non-CpG
chr13_7746496	Gacu03_F103	Gacu03_F2_03	1	U	Non-PM		Gacu03	Gasacu	chr13	13	7746496	chrXIII_7746496	groupXIII_7776851	chrXIII_7786534	chrXIII	7786534	C	T	C>T	C>T	S>W	Ts	CpG>TpG	intergenic		N	intergenic_region	intergenic	intergenic_region	MODIFIER	UNC5C-ENSGACG00000034560	Non-CGI	CpG
chr3_7063076	Gacu03_F103	Gacu03_F2_03	1	P	Non-PM		Gacu03	Gasacu	chr3	3	7063076	chrIII_7063076	groupIII_7075843	chrIII_7083864	chrIII	7083864	C	T	C>T	C>T	S>W	Ts	CpG>TpG	intronic		N	splice_region_variant&intron_variant	intronic	intron_variant	LOW	ENSGACG00000027333	Non-CGI	CpG
chr5_1271946	Gacu03_F103	Gacu03_F2_03	1	P	Non-PM		Gacu03	Gasacu	chr5	5	1271946	chrV_1271946	scaffold_48_55687	chrV_1274814	chrV	1274814	G	A	G>A	C>T	S>W	Ts	C>T	intergenic		N	upstream_gene_variant	intergenic	upstream_gene_variant	MODIFIER	ENSGACG00000015227	Non-CGI	Non-CpG
chr5_1271947	Gacu03_F103	Gacu03_F2_03	1	P	Non-PM		Gacu03	Gasacu	chr5	5	1271947	chrV_1271947	scaffold_48_55688	chrV_1274815	chrV	1274815	G	T	G>T	C>A	S>W	Tv	C>A	intergenic		N	upstream_gene_variant	intergenic	upstream_gene_variant	MODIFIER	ENSGACG00000015227	Non-CGI	Non-CpG
chr6_18106838	Gacu03_F103	Gacu03_F2_03	1	M	Non-PM		Gacu03	Gasacu	chr6	6	18106838	chrVI_18106838	groupVI_16541275	chrVI_18141361	chrVI	18141361	G	C	G>C	C>G	S>W	Tv	C>G	intergenic		Y	upstream_gene_variant	intergenic	upstream_gene_variant	MODIFIER	ENSGACG00000024622	Non-CGI	CpG
chr7_14929355	Gacu03_F104	Gacu03_F2_04	1	P	Non-PM		Gacu03	Gasacu	chr7	7	14929355	chrVII_14929355	groupVII_12337263	chrVII_14988833	chrVII	14988833	G	C	G>C	C>G	S>W	Tv	C>G	intergenic		N	upstream_gene_variant	intronic	intron_variant	MODIFIER	ENSGACG00000025080	Non-CGI	Non-CpG
chr4_5528190	Gacu03_F105	Gacu03_F2_05	1	P	Non-PM		Gacu03	Gasacu	chr4	4	5528190	chrIV_5528190	groupIV_5546877	chrIV_5546877	chrIV	5546877	A	T	A>T	A>T	W>W	Tv	A>T	intronic		Y	intron_variant	intergenic	upstream_gene_variant	MODIFIER	mrpl11	Non-CGI	Non-CpG
chr12_11088301	Gacu03_F106	Gacu03_F2_06	1	P	Non-PM		Gacu03	Gasacu	chr12	12	11088301	chrXII_11088301	groupXII_9837098	chrXII_11122933	chrXII	11122933	C	T	C>T	C>T	S>W	Ts	CpG>TpG	intronic		Y	intron_variant	intronic	intron_variant	MODIFIER	ENSGACG00000031209	CGI	CpG
chr12_3507563	Gacu03_F106	Gacu03_F2_06	1	U	Non-PM		Gacu03	Gasacu	chr12	12	3507563	chrXII_3507563	groupXII_1353433	chrXII_3532633	chrXII	3532633	C	G	C>G	C>G	S>W	Tv	C>G	exonic	NS	N	missense_variant	exonic	missense_variant	MODERATE	ddx23	CGI	CpG
chr14_7917124	Gacu03_F107	Gacu03_F2_07	3	U	PM		Gacu03	Gasacu	chr14	14	7917124	chrXIV_7917124	groupXIV_7513725	chrXIV_7936906	chrXIV	7936906	T	C	T>C	A>G	W>S	Ts	A>G	UTR	UTR	N	3_prime_UTR_variant	exonic	3_prime_UTR_variant	MODIFIER	ENSGACG00000036558	Non-CGI	Non-CpG
chr7_23309159	Gacu03_F107	Gacu03_F2_07	1	M	Non-PM		Gacu03	Gasacu	chr7	7	23309159	chrVII_23309159	groupVII_20728417	chrVII_23379987	chrVII	23379987	G	A	G>A	C>T	S>W	Ts	C>T	intronic		N	intron_variant	intronic	intron_variant	MODIFIER	grm5a	Non-CGI	Non-CpG
chr12_2002830	Gacu03_F108	Gacu03_F2_08	1	M	Non-PM		Gacu03	Gasacu	chr12	12	2002830	chrXII_2002830	groupXII_1125480	chrXII_2006806	chrXII	2006806	A	G	A>G	A>G	W>S	Ts	A>G	intronic		Y	intron_variant	intronic	intron_variant	MODIFIER	trh	CGI	Non-CpG
chr12_7374234	Gacu03_F108	Gacu03_F2_08	1	U	Non-PM		Gacu03	Gasacu	chr12	12	7374234	chrXII_7374234	groupXII_13557012	chrXII_7403019	chrXII	7403019	G	A	G>A	C>T	S>W	Ts	C>T	intronic		N	intron_variant	intronic	intron_variant	MODIFIER	lima1a	Non-CGI	Non-CpG
chr14_12446663	Gacu03_F108	Gacu03_F2_08	1	U	Non-PM		Gacu03	Gasacu	chr14	14	12446663	chrXIV_12446663	groupXIV_12050222	chrXIV_12473403	chrXIV	12473403	T	A	T>A	A>T	W>W	Tv	A>T	intronic		Y	intron_variant	intronic	intron_variant	MODIFIER	ENSGACG00000018189	Non-CGI	Non-CpG
chr4_11670427	Gacu03_F108	Gacu03_F2_08	1	U	Non-PM		Gacu03	Gasacu	chr4	4	11670427	chrIV_11670427	groupIV_11685074	chrIV_11697468	chrIV	11697468	T	A	T>A	A>T	W>W	Tv	A>T	exonic	NS	N	missense_variant	exonic	missense_variant	MODERATE	ENSGACG00000018139	CGI	Non-CpG
chr6_8611342	Gacu03_F108	Gacu03_F2_08	1	U	Non-PM		Gacu03	Gasacu	chr6	6	8611342	chrVI_8611342	groupVI_7021883	chrVI_8621969	chrVI	8621969	G	A	G>A	C>T	S>W	Ts	C>T	intronic		N	intron_variant	intronic	intron_variant	MODIFIER	ENSGACG00000005849	Non-CGI	Non-CpG
chr17_12774696	Gacu03_F109	Gacu03_F2_09	1	M	Non-PM		Gacu03	Gasacu	chr17	17	12774696	chrXVII_12774696	groupXVII_7184974	chrXVII_12835969	chrXVII	12835969	T	C	T>C	A>G	W>S	Ts	A>G	UTR		N	5_prime_UTR_variant	intergenic	intergenic_region	MODIFIER	ENSGACG00000035488	Non-CGI	Non-CpG
chr14_7917124	Gacu03_F110	Gacu03_F2_010	1	U	PM		Gacu03	Gasacu	chr14	14	7917124	chrXIV_7917124	groupXIV_7513725	chrXIV_7936906	chrXIV	7936906	T	C	T>C	A>G	W>S	Ts	A>G	UTR	UTR	N	3_prime_UTR_variant	exonic	3_prime_UTR_variant	MODIFIER	ENSGACG00000036558	Non-CGI	Non-CpG
chr20_18082569	Gacu03_F110	Gacu03_F2_010	1	M	Non-PM		Gacu03	Gasacu	chr20	20	18082569	chrXX_18082569	groupXX_1419353	chrXX_18118671	chrXX	18118671	A	T	A>T	A>T	W>W	Tv	A>T	intronic		Y	intron_variant	intronic	intron_variant	MODIFIER	ncalda	Non-CGI	Non-CpG
chr7_14331327	Gacu03_F110	Gacu03_F2_010	1	P	Non-PM		Gacu03	Gasacu	chr7	7	14331327	chrVII_14331327	groupVII_11739238	chrVII_14390808	chrVII	14390808	A	C	A>C	A>C	W>S	Tv	A>C	intronic		N	intron_variant	intergenic	downstream_gene_variant	MODIFIER	opcml	Non-CGI	Non-CpG
chr18_15291246	Gacu04_F101	Gacu04_F2_01	1	M	PM		Gacu04	Gasacu	chr18	18	15291246	chrXVIII_15291246	groupXVIII_15335562	chrXVIII_15335562	chrXVIII	15335562	A	G	A>G	A>G	W>S	Ts	A>G	intergenic		N	downstream_gene_variant	intronic	intron_variant	MODIFIER	ENSGACG00000028013	Non-CGI	Non-CpG
chr3_15703207	Gacu04_F101	Gacu04_F2_01	1	P	Non-PM		Gacu04	Gasacu	chr3	3	15703207	chrIII_15703207	groupIII_15439926	chrIII_15746820	chrIII	15746820	T	C	T>C	A>G	W>S	Ts	A>G	intronic		Y	intron_variant	intergenic	intron_variant	MODIFIER	ENSGACG00000023604	Non-CGI	Non-CpG
chr15_16274238	Gacu04_F102	Gacu04_F2_02	1	M	Non-PM		Gacu04	Gasacu	chr15	15	16274238	chrXV_16274238	groupXV_14892867	chrXV_16298031	chrXV	16298031	G	A	G>A	C>T	S>W	Ts	C>T	intergenic		N	downstream_gene_variant	intergenic	downstream_gene_variant	MODIFIER	ak7b	Non-CGI	Non-CpG
chr7_8470432	Gacu04_F102	Gacu04_F2_02	1	P	Non-PM		Gacu04	Gasacu	chr7	7	8470432	chrVII_8470432	groupVII_7985114	chrVII_8516779	chrVII	8516779	C	A	C>A	C>A	S>W	Tv	C>A	intergenic		N	upstream_gene_variant	intergenic	upstream_gene_variant	MODIFIER	ENSGACG00000029186	Non-CGI	Non-CpG
chr8_10916905	Gacu04_F102	Gacu04_F2_02	1	M	Non-PM		Gacu04	Gasacu	chr8	8	10916905	chrVIII_10916905	groupVIII_9731410	chrVIII_10938824	chrVIII	10938824	G	C	G>C	C>G	S>W	Tv	C>G	UTR	UTR	N	3_prime_UTR_variant	exonic	3_prime_UTR_variant	MODIFIER	ENSGACG00000035334	Non-CGI	Non-CpG
chr15_6194666	Gacu04_F103	Gacu04_F2_03	1	P	Non-PM		Gacu04	Gasacu	chr15	15	6194666	chrXV_6194666	groupXV_5886988	chrXV_6203535	chrXV	6203535	A	G	A>G	A>G	W>S	Ts	A>G	intergenic		N	upstream_gene_variant	intronic	upstream_gene_variant	MODIFIER	eml1	Non-CGI	Non-CpG
chr15_6327703	Gacu04_F103	Gacu04_F2_03	1	P	Non-PM		Gacu04	Gasacu	chr15	15	6327703	chrXV_6327703	groupXV_6020025	chrXV_6336572	chrXV	6336572	C	T	C>T	C>T	S>W	Ts	CpG>TpG	intergenic		N	downstream_gene_variant	intergenic	intragenic_variant	MODIFIER	ENSGACG00000032699	Non-CGI	CpG
chr18_15291246	Gacu04_F103	Gacu04_F2_03	2	M	PM		Gacu04	Gasacu	chr18	18	15291246	chrXVIII_15291246	groupXVIII_15335562	chrXVIII_15335562	chrXVIII	15335562	A	G	A>G	A>G	W>S	Ts	A>G	intergenic		N	downstream_gene_variant	intronic	intron_variant	MODIFIER	ENSGACG00000028013	Non-CGI	Non-CpG
chr15_17043219	Gacu04_F104	Gacu04_F2_04	1	U	Non-PM		Gacu04	Gasacu	chr15	15	17043219	chrXV_17043219	scaffold_84_287599	chrXV_17099717	chrXV	17099717	C	G	C>G	C>G	S>W	Tv	C>G	intronic		Y	intron_variant	intronic	intron_variant	MODIFIER	nrxn3a	Non-CGI	CpG
chr17_18462477	Gacu04_F104	Gacu04_F2_04	1	P	Non-PM		Gacu04	Gasacu	chr17	17	18462477	chrXVII_18462477	groupXVII_12888170	chrXVII_18539165	chrXVII	18539165	C	T	C>T	C>T	S>W	Ts	C>T	intronic		N	intron_variant	intronic	intron_variant	MODIFIER	ENSGACG00000011636	Non-CGI	Non-CpG
chr7_19070147	Gacu04_F104	Gacu04_F2_04	1	P	Non-PM		Gacu04	Gasacu	chr7	7	19070147	chrVII_19070147	groupVII_16484601	chrVII_19136171	chrVII	19136171	A	C	A>C	A>C	W>S	Tv	A>C	intergenic		N	downstream_gene_variant	intergenic	upstream_gene_variant	MODIFIER	ENSGACG00000020312	Non-CGI	Non-CpG
chr18_7444814	Gacu04_F105	Gacu04_F2_05	1	U	Non-PM		Gacu04	Gasacu	chr18	18	7444814	chrXVIII_7444814	groupXVIII_7464053	chrXVIII_7464053	chrXVIII	7464053	T	A	T>A	A>T	W>W	Tv	A>T	intergenic	NS	N	intergenic_region	exonic	missense_variant	MODIFIER	ENSGACG00000008134-ENSGACG00000025667	Non-CGI	Non-CpG
chr20_17129225	Gacu04_F105	Gacu04_F2_05	1	M	PM		Gacu04	Gasacu	chr20	20	17129225	chrXX_17129225	groupXX_2367495	chrXX_17164278	chrXX	17164278	G	A	G>A	C>T	S>W	Ts	C>T	UTR		N	3_prime_UTR_variant	intergenic	downstream_gene_variant	MODIFIER	ENSGACG00000036261	Non-CGI	Non-CpG
chr3_11893429	Gacu04_F105	Gacu04_F2_05	1	M	Non-PM		Gacu04	Gasacu	chr3	3	11893429	chrIII_11893429	groupIII_11913578	chrIII_11921599	chrIII	11921599	T	C	T>C	A>G	W>S	Ts	A>G	intronic		N	intron_variant	intergenic	intergenic_region	MODIFIER	ENSGACG00000033900	Non-CGI	Non-CpG
chr4_20428757	Gacu04_F105	Gacu04_F2_05	1	M	Non-PM		Gacu04	Gasacu	chr4	4	20428757	chrIV_20428757	groupIV_25733618	chrIV_20460938	chrIV	20460938	G	A	G>A	C>T	S>W	Ts	C>T	intergenic		Y	intergenic_region	intronic	intron_variant	MODIFIER	ENSGACG00000035982-ENSGACG00000018489	CGI	Non-CpG
chr6_2228256	Gacu04_F105	Gacu04_F2_05	1	U	Non-PM		Gacu04	Gasacu	chr6	6	2228256	chrVI_2228256	scaffold_76_254231	chrVI_2230611	chrVI	2230611	A	G	A>G	A>G	W>S	Ts	A>G	intronic		N	intron_variant	intronic	intron_variant	MODIFIER	ENSGACG00000014607	Non-CGI	Non-CpG
chr1_21098479	Gacu04_F106	Gacu04_F2_06	1	P	Non-PM		Gacu04	Gasacu	chr1	1	21098479	chrI_21098479	groupI_26856091	chrI_21168186	chrI	21168186	A	C	A>C	A>C	W>S	Tv	A>C	intergenic		Y	downstream_gene_variant	intronic	intron_variant	MODIFIER	ENSGACG00000015276	Non-CGI	Non-CpG
chr1_29522851	Gacu04_F106	Gacu04_F2_06	1	U	Non-PM		Gacu04	Gasacu	chr1	1	29522851	chrI_29522851	groupI_27479042	chrI_29616450	chrI	29616450	C	G	C>G	C>G	S>W	Tv	C>G	intergenic	UTR	N	downstream_gene_variant	exonic	intron_variant	MODIFIER	ENSGACG00000015457	Non-CGI	Non-CpG
chr17_10958807	Gacu04_F106	Gacu04_F2_06	1	U	Non-PM		Gacu04	Gasacu	chr17	17	10958807	chrXVII_10958807	scaffold_27_1080885	chrXVII_11018268	chrXVII	11018268	G	C	G>C	C>G	S>W	Tv	C>G	intergenic	UTR	N	downstream_gene_variant	exonic	3_prime_UTR_variant	MODIFIER	ENSGACG00000000524	Non-CGI	Non-CpG
chr6_6710998	Gacu04_F106	Gacu04_F2_06	1	U	PM		Gacu04	Gasacu	chr6	6	6710998	chrVI_6710998	Unlifted	Unlifted	Unlifted	Unlifted	C	G	C>G	C>G	S>W	Tv	C>G	intronic		Y	intron_variant	intronic	intron_variant	MODIFIER	STRN	Non-CGI	Non-CpG
chr8_5291002	Gacu04_F106	Gacu04_F2_06	1	P	Non-PM		Gacu04	Gasacu	chr8	8	5291002	chrVIII_5291002	groupVIII_4138146	chrVIII_5308067	chrVIII	5308067	G	A	G>A	C>T	S>W	Ts	C>T	intergenic		N	upstream_gene_variant	intergenic	intergenic_region	MODIFIER	ENSGACG00000031346	Non-CGI	Non-CpG
chr11_13127686	Gacu04_F107	Gacu04_F2_07	1	M	Non-PM		Gacu04	Gasacu	chr11	11	13127686	chrXI_13127686	groupXI_12366508	chrXI_13146939	chrXI	13146939	A	G	A>G	A>G	W>S	Ts	A>G	intergenic		N	upstream_gene_variant	intergenic	upstream_gene_variant	MODIFIER	ENSGACG00000026202	Non-CGI	Non-CpG
chr15_8544711	Gacu04_F107	Gacu04_F2_07	1	U	Non-PM		Gacu04	Gasacu	chr15	15	8544711	chrXV_8544711	groupXV_8198158	chrXV_8555874	chrXV	8555874	G	C	G>C	C>G	S>W	Tv	C>G	exonic	NS	N	missense_variant	exonic	missense_variant	MODERATE	ENSGACG00000036598	CGI	Non-CpG
chr3_2852555	Gacu04_F107	Gacu04_F2_07	1	U	Non-PM		Gacu04	Gasacu	chr3	3	2852555	chrIII_2852555	groupIII_2858366	chrIII_2858366	chrIII	2858366	T	G	T>G	A>C	W>S	Tv	A>C	intergenic		N	downstream_gene_variant	intronic	upstream_gene_variant	MODIFIER	ENSGACG00000014076	CGI	Non-CpG
chr6_6710998	Gacu04_F107	Gacu04_F2_07	2	U	PM		Gacu04	Gasacu	chr6	6	6710998	chrVI_6710998	Unlifted	Unlifted	Unlifted	Unlifted	C	G	C>G	C>G	S>W	Tv	C>G	intronic		Y	intron_variant	intronic	intron_variant	MODIFIER	STRN	Non-CGI	Non-CpG
chr7_5222471	Gacu04_F107	Gacu04_F2_07	2	U	PM		Gacu04	Gasacu	chr7	7	5222471	chrVII_5222471	Unlifted	Unlifted	Unlifted	Unlifted	G	A	G>A	C>T	S>W	Ts	C>T	intergenic		Y	upstream_gene_variant	intronic	downstream_gene_variant	MODIFIER	ENSGACG00000025936	Non-CGI	Non-CpG
chr1_5533405	Gacu04_F108	Gacu04_F2_08	1	M	Non-PM		Gacu04	Gasacu	chr1	1	5533405	chrI_5533405	groupI_5066543	chrI_5551755	chrI	5551755	G	A	G>A	C>T	S>W	Ts	CpG>TpG	intergenic		N	downstream_gene_variant	intronic	intron_variant	MODIFIER	ENSGACG00000007181	Non-CGI	CpG
chr18_713482	Gacu04_F108	Gacu04_F2_08	1	M	Non-PM		Gacu04	Gasacu	chr18	18	713482	chrXVIII_713482	groupXVIII_716781	chrXVIII_716781	chrXVIII	716781	C	G	C>G	C>G	S>W	Tv	C>G	intergenic		N	downstream_gene_variant	intronic	intron_variant	MODIFIER	cd2ap	Non-CGI	CpG
chr20_17129225	Gacu04_F108	Gacu04_F2_08	2	M	PM		Gacu04	Gasacu	chr20	20	17129225	chrXX_17129225	groupXX_2367495	chrXX_17164278	chrXX	17164278	G	A	G>A	C>T	S>W	Ts	C>T	UTR		N	3_prime_UTR_variant	intergenic	downstream_gene_variant	MODIFIER	ENSGACG00000036261	Non-CGI	Non-CpG
chr3_15402822	Gacu04_F108	Gacu04_F2_08	1	P	Non-PM		Gacu04	Gasacu	chr3	3	15402822	chrIII_15402822	scaffold_201_6751	chrIII_15445854	chrIII	15445854	T	A	T>A	A>T	W>W	Tv	A>T	exonic	NS	N	missense_variant	exonic	missense_variant	MODERATE	ENSGACG00000024535	Non-CGI	Non-CpG
chr9_48265	Gacu04_F108	Gacu04_F2_08	1	M	Non-PM		Gacu04	Gasacu	chr9	9	48265	chrIX_48265	groupIX_47142	chrIX_47142	chrIX	47142	T	A	T>A	A>T	W>W	Tv	A>T	intergenic		N	upstream_gene_variant	intronic	upstream_gene_variant	MODIFIER	ENSGACG00000031166	Non-CGI	Non-CpG
chr1_25590370	Gacu04_F109	Gacu04_F2_09	1	M	Non-PM		Gacu04	Gasacu	chr1	1	25590370	chrI_25590370	groupI_22369149	chrI_25666546	chrI	25666546	G	T	G>T	C>A	S>W	Tv	C>A	intergenic		N	upstream_gene_variant	intronic	upstream_gene_variant	MODIFIER	ENSGACG00000014601	Non-CGI	Non-CpG
chr16_4734816	Gacu04_F109	Gacu04_F2_09	1	P	Non-PM		Gacu04	Gasacu	chr16	16	4734816	chrXVI_4734816	groupXVI_4743944	chrXVI_4743944	chrXVI	4743944	C	T	C>T	C>T	S>W	Ts	C>T	intronic		N	intron_variant	intronic	downstream_gene_variant	MODIFIER	ENSGACG00000036207	Non-CGI	Non-CpG
chr9_6806346	Gacu04_F109	Gacu04_F2_09	1	M	Non-PM		Gacu04	Gasacu	chr9	9	6806346	chrIX_6806346	groupIX_15385660	chrIX_6817730	chrIX	6817730	G	A	G>A	C>T	S>W	Ts	CpG>TpG	intergenic		Y	downstream_gene_variant	intergenic	intergenic_region	MODIFIER	ENSGACG00000036119	Non-CGI	CpG
chr12_2163288	Gacu04_F110	Gacu04_F2_010	1	U	Non-PM		Gacu04	Gasacu	chr12	12	2163288	chrXII_2163288	scaffold_99_376191	chrXII_2173166	chrXII	2173166	A	G	A>G	A>G	W>S	Ts	A>G	intronic		Y	intron_variant	intergenic	upstream_gene_variant	MODIFIER	ENSGACG00000029800	Non-CGI	Non-CpG
chr14_7748658	Gacu04_F110	Gacu04_F2_010	1	P	Non-PM		Gacu04	Gasacu	chr14	14	7748658	chrXIV_7748658	groupXIV_7344790	chrXIV_7767971	chrXIV	7767971	G	A	G>A	C>T	S>W	Ts	C>T	intergenic		N	upstream_gene_variant	intergenic	upstream_gene_variant	MODIFIER	si:ch211-243g18.2	Non-CGI	Non-CpG
chr7_5222471	Gacu04_F110	Gacu04_F2_010	1	U	PM		Gacu04	Gasacu	chr7	7	5222471	chrVII_5222471	Unlifted	Unlifted	Unlifted	Unlifted	G	A	G>A	C>T	S>W	Ts	C>T	intergenic		Y	upstream_gene_variant	intronic	downstream_gene_variant	MODIFIER	ENSGACG00000025936	Non-CGI	Non-CpG
chr1_7048456	Gacu05_F101	Gacu05_F2_01	1	M	Non-PM		Gacu05	Gasacu	chr1	1	7048456	chrI_7048456	groupI_6586751	chrI_7071963	chrI	7071963	T	C	T>C	A>G	W>S	Ts	A>G	intronic		N	intron_variant	intronic	intron_variant	MODIFIER	ENSGACG00000008121	Non-CGI	Non-CpG
chr12_12427397	Gacu05_F102	Gacu05_F2_02	1	U	Non-PM		Gacu05	Gasacu	chr12	12	12427397	chrXII_12427397	groupXII_8497027	chrXII_12463004	chrXII	12463004	G	T	G>T	C>A	S>W	Tv	C>A	intergenic		N	intergenic_region	intronic	intron_variant	MODIFIER	ENSGACG00000035466-ENSGACG00000006736	Non-CGI	CpG
chr7_13451197	Gacu05_F102	Gacu05_F2_02	1	U	Non-PM		Gacu05	Gasacu	chr7	7	13451197	chrVII_13451197	groupVII_10859118	chrVII_13510688	chrVII	13510688	A	G	A>G	A>G	W>S	Ts	A>G	intronic		Y	intron_variant	intronic	intron_variant	MODIFIER	ENSGACG00000020108	Non-CGI	Non-CpG
chr15_8454111	Gacu05_F103	Gacu05_F2_03	1	P	Non-PM		Gacu05	Gasacu	chr15	15	8454111	chrXV_8454111	groupXV_8107558	chrXV_8465274	chrXV	8465274	G	A	G>A	C>T	S>W	Ts	CpG>TpG	intergenic		N	intergenic_region	intergenic	intergenic_region	MODIFIER	ENSGACG00000029040-ENSGACG00000037293	Non-CGI	CpG
chr16_16391239	Gacu05_F103	Gacu05_F2_03	1	P	Non-PM		Gacu05	Gasacu	chr16	16	16391239	chrXVI_16391239	groupXVI_17896478	chrXVI_16417096	chrXVI	16417096	C	T	C>T	C>T	S>W	Ts	CpG>TpG	exonic	S	N	synonymous_variant	exonic	synonymous_variant	LOW	vwa8	Non-CGI	CpG
chr4_20485403	Gacu05_F103	Gacu05_F2_03	1	P	Non-PM		Gacu05	Gasacu	chr4	4	20485403	chrIV_20485403	groupIV_25676907	chrIV_20517649	chrIV	20517649	C	G	C>G	C>G	S>W	Tv	C>G	intronic		Y	intron_variant	intronic	intron_variant	MODIFIER	ENSGACG00000002171	Non-CGI	Non-CpG
chr7_18349069	Gacu05_F103	Gacu05_F2_03	1	M	Non-PM		Gacu05	Gasacu	chr7	7	18349069	chrVII_18349069	groupVII_15761355	chrVII_18412925	chrVII	18412925	C	T	C>T	C>T	S>W	Ts	CpG>TpG	intronic		Y	intron_variant	intronic	intron_variant	MODIFIER	ENSGACG00000020293	Non-CGI	CpG
chr7_21584794	Gacu05_F103	Gacu05_F2_03	1	M	Non-PM		Gacu05	Gasacu	chr7	7	21584794	chrVII_21584794	groupVII_19002399	chrVII_21653969	chrVII	21653969	A	G	A>G	A>G	W>S	Ts	A>G	exonic	NS	N	missense_variant	exonic	missense_variant	MODERATE	ENSGACG00000020465	Non-CGI	Non-CpG
chr1_17357550	Gacu05_F104	Gacu05_F2_04	1	U	PM		Gacu05	Gasacu	chr1	1	17357550	chrI_17357550	groupI_16937470	chrI_17422682	chrI	17422682	C	T	C>T	C>T	S>W	Ts	C>T	intergenic		Y	downstream_gene_variant	intergenic	upstream_gene_variant	MODIFIER	U1	Non-CGI	Non-CpG
chr15_10016648	Gacu05_F104	Gacu05_F2_04	1	U	Non-PM		Gacu05	Gasacu	chr15	15	10016648	chrXV_10016648	groupXV_9671140	chrXV_10028856	chrXV	10028856	G	A	G>A	C>T	S>W	Ts	CpG>TpG	exonic	NS	N	missense_variant	exonic	missense_variant	MODERATE	MOK	Non-CGI	CpG
chr16_3136225	Gacu05_F104	Gacu05_F2_04	1	U	Non-PM		Gacu05	Gasacu	chr16	16	3136225	chrXVI_3136225	groupXVI_3140161	chrXVI_3140161	chrXVI	3140161	C	T	C>T	C>T	S>W	Ts	CpG>TpG	intronic		N	intron_variant	intronic	intron_variant	MODIFIER	fgf14	Non-CGI	CpG
chr1_17357550	Gacu05_F105	Gacu05_F2_05	2	U	PM		Gacu05	Gasacu	chr1	1	17357550	chrI_17357550	groupI_16937470	chrI_17422682	chrI	17422682	C	T	C>T	C>T	S>W	Ts	C>T	intergenic		Y	downstream_gene_variant	intergenic	upstream_gene_variant	MODIFIER	U1	Non-CGI	Non-CpG
chr15_16554368	Gacu05_F105	Gacu05_F2_05	1	M	Non-PM		Gacu05	Gasacu	chr15	15	16554368	chrXV_16554368	groupXV_14612519	chrXV_16578379	chrXV	16578379	T	G	T>G	A>C	W>S	Tv	A>C	intergenic		Y	intergenic_region	intergenic	intergenic_region	MODIFIER	ENSGACG00000034099-ENSGACG00000033348	Non-CGI	Non-CpG
chr16_17235764	Gacu05_F105	Gacu05_F2_05	1	M	PM		Gacu05	Gasacu	chr16	16	17235764	chrXVI_17235764	groupXVI_17050413	chrXVI_17263161	chrXVI	17263161	G	A	G>A	C>T	S>W	Ts	CpG>TpG	intergenic		N	downstream_gene_variant	intergenic	intergenic_region	MODIFIER	ENSGACG00000032478	Non-CGI	CpG
chr4_10083422	Gacu05_F105	Gacu05_F2_05	1	M	Non-PM		Gacu05	Gasacu	chr4	4	10083422	chrIV_10083422	groupIV_10108587	chrIV_10108587	chrIV	10108587	G	T	G>T	C>A	S>W	Tv	C>A	intergenic	S	Y	upstream_gene_variant	exonic	upstream_gene_variant	MODIFIER	ENSGACG00000029626	Non-CGI	Non-CpG
chr7_9352584	Gacu05_F105	Gacu05_F2_05	1	M	PM		Gacu05	Gasacu	chr7	7	9352584	chrVII_9352584	groupVII_8870782	chrVII_9402447	chrVII	9402447	C	A	C>A	C>A	S>W	Tv	C>A	intronic		Y	intron_variant	intronic	intron_variant	MODIFIER	fgf11a	Non-CGI	CpG
chr3_17574900	Gacu05_F106	Gacu05_F2_06	1	P	Non-PM		Gacu05	Gasacu	chr3	3	17574900	chrIII_17574900	scaffold_120_25328	chrIII_17631243	chrIII	17631243	A	G	A>G	A>G	W>S	Ts	A>G	UTR		Y	5_prime_UTR_variant	intronic	upstream_gene_variant	MODIFIER	fastk	CGI	Non-CpG
chr3_3209159	Gacu05_F106	Gacu05_F2_06	1	U	Non-PM		Gacu05	Gasacu	chr3	3	3209159	chrIII_3209159	groupIII_3215170	chrIII_3215170	chrIII	3215170	T	C	T>C	A>G	W>S	Ts	A>G	intergenic		Y	upstream_gene_variant	intergenic	downstream_gene_variant	MODIFIER	ENSGACG00000029595	Non-CGI	Non-CpG
chr4_23974276	Gacu05_F106	Gacu05_F2_06	1	U	Non-PM		Gacu05	Gasacu	chr4	4	23974276	chrIV_23974276	groupIV_22611827	chrIV_24006047	chrIV	24006047	G	T	G>T	C>A	S>W	Tv	C>A	UTR		N	5_prime_UTR_variant	intergenic	upstream_gene_variant	MODIFIER	ENSGACG00000037072	Non-CGI	Non-CpG
chr6_417574	Gacu05_F106	Gacu05_F2_06	1	M	Non-PM		Gacu05	Gasacu	chr6	6	417574	chrVI_417574	scaffold_61_583491	chrVI_418421	chrVI	418421	T	A	T>A	A>T	W>W	Tv	A>T	intergenic		Y	intergenic_region	intergenic	intergenic_region	MODIFIER	ENSGACG00000013439-vrk2	Non-CGI	Non-CpG
chr7_9352584	Gacu05_F106	Gacu05_F2_06	2	M	PM		Gacu05	Gasacu	chr7	7	9352584	chrVII_9352584	groupVII_8870782	chrVII_9402447	chrVII	9402447	C	A	C>A	C>A	S>W	Tv	C>A	intronic		Y	intron_variant	intronic	intron_variant	MODIFIER	fgf11a	Non-CGI	CpG
chr11_14136635	Gacu05_F107	Gacu05_F2_07	1	P	Non-PM		Gacu05	Gasacu	chr11	11	14136635	chrXI_14136635	groupXI_13378457	chrXI_14158888	chrXI	14158888	T	C	T>C	A>G	W>S	Ts	A>G	intergenic		N	downstream_gene_variant	intronic	upstream_gene_variant	MODIFIER	hsd3b7	Non-CGI	Non-CpG
chr17_3977977	Gacu05_F107	Gacu05_F2_07	1	M	PM		Gacu05	Gasacu	chr17	17	3977977	chrXVII_3977977	groupXVII_3451149	chrXVII_3995883	chrXVII	3995883	G	T	G>T	C>A	S>W	Tv	C>A	intergenic		N	upstream_gene_variant	intergenic	upstream_gene_variant	MODIFIER	KCNA3	Non-CGI	Non-CpG
chr2_4121952	Gacu05_F107	Gacu05_F2_07	1	U	Non-PM		Gacu05	Gasacu	chr2	2	4121952	chrII_4121952	groupII_3722170	chrII_4134747	chrII	4134747	G	A	G>A	C>T	S>W	Ts	C>T	intronic		N	intron_variant	intronic	intron_variant	MODIFIER	ENSGACG00000014541	Non-CGI	Non-CpG
chr20_13220101	Gacu05_F107	Gacu05_F2_07	2	M	PM		Gacu05	Gasacu	chr20	20	13220101	chrXX_13220101	scaffold_1000_3094	chrXX_13246347	chrXX	13246347	C	T	C>T	C>T	S>W	Ts	C>T	intergenic		N	upstream_gene_variant	intergenic	upstream_gene_variant	MODIFIER	cobl	Non-CGI	Non-CpG
chr21_7004570	Gacu05_F107	Gacu05_F2_07	1	P	Non-PM		Gacu05	Gasacu	chr21	21	7004570	chrXXI_7004570	groupXXI_2881729	chrXXI_7029344	chrXXI	7029344	T	G	T>G	A>C	W>S	Tv	A>C	intergenic		N	upstream_gene_variant	intergenic	upstream_gene_variant	MODIFIER	ENSGACG00000002135	Non-CGI	Non-CpG
chr17_3977977	Gacu05_F108	Gacu05_F2_08	2	M	PM		Gacu05	Gasacu	chr17	17	3977977	chrXVII_3977977	groupXVII_3451149	chrXVII_3995883	chrXVII	3995883	G	T	G>T	C>A	S>W	Tv	C>A	intergenic		N	upstream_gene_variant	intergenic	upstream_gene_variant	MODIFIER	KCNA3	Non-CGI	Non-CpG
chr4_18335554	Gacu05_F108	Gacu05_F2_08	1	M	Non-PM		Gacu05	Gasacu	chr4	4	18335554	chrIV_18335554	groupIV_27829915	chrIV_18364641	chrIV	18364641	T	G	T>G	A>C	W>S	Tv	A>C	intergenic		Y	downstream_gene_variant	intergenic	upstream_gene_variant	MODIFIER	ENSGACG00000029658	Non-CGI	Non-CpG
chr16_17235764	Gacu05_F109	Gacu05_F2_09	2	M	PM		Gacu05	Gasacu	chr16	16	17235764	chrXVI_17235764	groupXVI_17050413	chrXVI_17263161	chrXVI	17263161	G	A	G>A	C>T	S>W	Ts	CpG>TpG	intergenic		N	downstream_gene_variant	intergenic	intergenic_region	MODIFIER	ENSGACG00000032478	Non-CGI	CpG
chr18_4813133	Gacu05_F109	Gacu05_F2_09	1	U	Non-PM		Gacu05	Gasacu	chr18	18	4813133	chrXVIII_4813133	groupXVIII_4828573	chrXVIII_4828573	chrXVIII	4828573	A	G	A>G	A>G	W>S	Ts	A>G	intergenic		Y	intergenic_region	intergenic	upstream_gene_variant	MODIFIER	KATNA1-ENSGACG00000006700	Non-CGI	Non-CpG
chr3_4203051	Gacu05_F109	Gacu05_F2_09	1	M	Non-PM		Gacu05	Gasacu	chr3	3	4203051	chrIII_4203051	groupIII_4209900	chrIII_4209900	chrIII	4209900	C	T	C>T	C>T	S>W	Ts	CpG>TpG	exonic	S	N	synonymous_variant	exonic	synonymous_variant	LOW	ENSGACG00000025136	Non-CGI	CpG
chr7_9352584	Gacu05_F109	Gacu05_F2_09	3	M	PM		Gacu05	Gasacu	chr7	7	9352584	chrVII_9352584	groupVII_8870782	chrVII_9402447	chrVII	9402447	C	A	C>A	C>A	S>W	Tv	C>A	intronic		Y	intron_variant	intronic	intron_variant	MODIFIER	fgf11a	Non-CGI	CpG
chr10_2055752	Gacu05_F110	Gacu05_F2_010	1	P	Non-PM		Gacu05	Gasacu	chr10	10	2055752	chrX_2055752	scaffold_58_18905	chrX_2059243	chrX	2059243	A	G	A>G	A>G	W>S	Ts	A>G	intergenic		Y	downstream_gene_variant	intergenic	intergenic_region	MODIFIER	ENSGACG00000028177	Non-CGI	Non-CpG
chr13_15532938	Gacu05_F110	Gacu05_F2_010	1	P	Non-PM		Gacu05	Gasacu	chr13	13	15532938	chrXIII_15532938	groupXIII_15566699	chrXIII_15576382	chrXIII	15576382	C	T	C>T	C>T	S>W	Ts	C>T	intronic		Y	intron_variant	intronic	intron_variant	MODIFIER	ARVCF	CGI	Non-CpG
chr20_13220101	Gacu05_F110	Gacu05_F2_010	1	M	PM		Gacu05	Gasacu	chr20	20	13220101	chrXX_13220101	scaffold_1000_3094	chrXX_13246347	chrXX	13246347	C	T	C>T	C>T	S>W	Ts	C>T	intergenic		N	upstream_gene_variant	intergenic	upstream_gene_variant	MODIFIER	cobl	Non-CGI	Non-CpG

## Sheet: 3_Fish
Com_name	Sci_name	mu	Trio	CI_low	CI_high	Paper
Epaulette shark	Hemiscyllium ocellatum	0.7	10	NA	NA	Sendell-Price et al. 2023
Herring	Clupea harengus	2	12	1.1	2.9	Feng et al. 2017
Large yellow croaker	Larimichthys crocea	2.26	1	NA	NA	﻿Bergeron et al. 2023_2
Cichlid	Astatotilapia calliptera, Aulonocara stuartgranti, and Lethrinops lethrinus	3.5	9	1.6	4.6	Malinsky et al. 2018
Atlantic salmon	Salmo salar	4.31	1	NA	NA	﻿Bergeron et al. 2023_7
Nine-spined sticklebacks	Pungitius pungitius	4.61	106	4.05	5.17	Zhang et al. 2023
Siamese fighting fish	Betta splendens	4.97	3	-3.58	13.5	﻿Bergeron et al. 2023_8
Three-spined stickleback	Gasterosteus aculeatus	5.1	40	4.08	6.13	this paper
Gulf pipefish	Syngnathus scovelli	5.58	6	0.678	10.5	﻿Bergeron et al. 2023_4
Common carp	Cyprinus carpio	5.62	1	NA	NA	﻿Bergeron et al. 2023_1
Common clown fish	Amphiprion ocellaris	7.37	2	-13.4	28.1	﻿Bergeron et al. 2023_5
Japanese flounder	Paralichthys olivaceus	8.54	2	0.59	16.5	﻿Bergeron et al. 2023_6
Tongue sole	Cynoglossus semilaevis	9.13	3	6.82	11.4	﻿Bergeron et al. 2023_3
Guppy	Poecilia reticulata	9.28	50	6.3	12.26	Lin et al. 2023; Burda & Konczal, 2023

## Sheet: 4.1_Ga.rrate.V4
chr	Start	End	Chr_start_end	CpG	r	frequency	frequency_perindv	g_density
1	0	5000000	chrI_(0,5000000]	0.010665	7.5688	0	0	69.303
1	1000000	6000000	chrI_(1000000,6000000]	0.011872	7.8793	1	0.025	65.2205
1	2000000	7000000	chrI_(2000000,7000000]	0.013631	5.4391	1	0.025	68.2498
1	3000000	8000000	chrI_(3000000,8000000]	0.013155	3.4605	3	0.075	66.2759
1	4000000	9000000	chrI_(4000000,9000000]	0.012941	2.262	3	0.075	66.5245
1	5000000	10000000	chrI_(5000000,10000000]	0.011497	1.7692	3	0.075	66.4842
1	6000000	11000000	chrI_(6000000,11000000]	0.012089	1.3116	2	0.05	73.4038
1	7000000	12000000	chrI_(7000000,12000000]	0.011124	1.0646	2	0.05	74.0407
1	8000000	13000000	chrI_(8000000,13000000]	0.011677	1.2167	0	0	74.4619
1	9000000	14000000	chrI_(9000000,14000000]	0.011296	1.3496	0	0	74.0064
1	10000000	15000000	chrI_(10000000,15000000]	0.01186	1.5967	0	0	76.0498
1	11000000	16000000	chrI_(11000000,16000000]	0.01137	1.6156	0	0	72.7395
1	12000000	17000000	chrI_(12000000,17000000]	0.011607	1.8247	0	0	72.2728
1	13000000	18000000	chrI_(13000000,18000000]	0.01168	1.6539	1	0.025	74.0842
1	14000000	19000000	chrI_(14000000,19000000]	0.011552	1.4631	1	0.025	70.7559
1	15000000	20000000	chrI_(15000000,20000000]	0.011806	1.1971	1	0.025	64.3277
1	16000000	21000000	chrI_(16000000,21000000]	0.011635	0.9498	1	0.025	64.1353
1	17000000	22000000	chrI_(17000000,22000000]	0.011546	0.8168	2	0.05	58.0078
1	18000000	23000000	chrI_(18000000,23000000]	0.011107	1.7702	1	0.025	58.2538
1	19000000	24000000	chrI_(19000000,24000000]	0.010855	2.1322	1	0.025	54.798
1	20000000	25000000	chrI_(20000000,25000000]	0.011381	2.5509	1	0.025	60.4165
1	21000000	26000000	chrI_(21000000,26000000]	0.010812	3.4259	2	0.05	62.4619
1	22000000	27000000	chrI_(22000000,27000000]	0.012635	4.2242	1	0.025	67.384
1	23000000	28000000	chrI_(23000000,28000000]	0.012852	4.3377	1	0.025	67.9095
1	24000000	29000000	chrI_(24000000,29000000]	0.013149	6.3794	1	0.025	69.7226
1	25000000	29714595
2	0	5000000	chrII_(0,5000000]	0.011373	2.9865	2	0.05	53.4831
2	1000000	6000000	chrII_(1000000,6000000]	0.011131	3.7085	2	0.05	58.5335
2	2000000	7000000	chrII_(2000000,7000000]	0.011402	3.7267	2	0.05	64.4242
2	3000000	8000000	chrII_(3000000,8000000]	0.011762	3.2886	2	0.05	62.6205
2	4000000	9000000	chrII_(4000000,9000000]	0.012994	2.8126	2	0.05	68.6979
2	5000000	10000000	chrII_(5000000,10000000]	0.0126	2.5654	0	0	69.8516
2	6000000	11000000	chrII_(6000000,11000000]	0.012584	1.9381	0	0	68.2977
2	7000000	12000000	chrII_(7000000,12000000]	0.010723	1.653	0	0	66.8083
2	8000000	13000000	chrII_(8000000,13000000]	0.011635	1.5578	0	0	74.5692
2	9000000	14000000	chrII_(9000000,14000000]	0.011372	1.4248	0	0	75.942
2	10000000	15000000	chrII_(10000000,15000000]	0.011164	0.8164	0	0	76.1437
2	11000000	16000000	chrII_(11000000,16000000]	0.011208	0.8543	0	0	75.7705
2	12000000	17000000	chrII_(12000000,17000000]	0.011274	1.1392	0	0	72.9853
2	13000000	18000000	chrII_(13000000,18000000]	0.010736	1.4435	0	0	66.1868
2	14000000	19000000	chrII_(14000000,19000000]	0.010677	2.3748	0	0	63.3518
2	15000000	20000000	chrII_(15000000,20000000]	0.011494	4.1261	0	0	60.8101
2	16000000	21000000	chrII_(16000000,21000000]	0.011661	5.9699	0	0	58.8545
2	17000000	22000000	chrII_(17000000,22000000]	0.012063	7.4534	0	0	56.518
2	18000000	23000000	chrII_(18000000,23000000]	0.012656	8.1368	0	0	62.8191
2	19000000	23752435
3	0	5000000	chrIII_(0,5000000]	0.013238	4.5863	4	0.1	69.7463
3	1000000	6000000	chrIII_(1000000,6000000]	0.012988	3.7673	4	0.1	71.7038
3	2000000	7000000	chrIII_(2000000,7000000]	0.011956	1.8653	4	0.1	70.4788
3	3000000	8000000	chrIII_(3000000,8000000]	0.011596	1.3298	4	0.1	70.5237
3	4000000	9000000	chrIII_(4000000,9000000]	0.011271	1.4245	3	0.075	69.7005
3	5000000	10000000	chrIII_(5000000,10000000]	0.011219	1.5952	1	0.025	72.7411
3	6000000	11000000	chrIII_(6000000,11000000]	0.012242	1.6142	1	0.025	72.5254
3	7000000	12000000	chrIII_(7000000,12000000]	0.01221	1.9565	2	0.05	72.2935
3	8000000	13000000	chrIII_(8000000,13000000]	0.011983	2.3369	1	0.025	73.2474
3	9000000	14000000	chrIII_(9000000,14000000]	0.012252	3.154	1	0.025	71.36
3	10000000	15000000	chrIII_(10000000,15000000]	0.01194	4.5801	1	0.025	67.8165
3	11000000	16000000	chrIII_(11000000,16000000]	0.011833	5.4732	4	0.1	68.7777
3	12000000	17000000	chrIII_(12000000,17000000]	0.012486	7.2213	3	0.075	68.8259
3	13000000	17815537
4	0	5000000	chrIV_(0,5000000]	0.010597	7.4366	0	0	51.5099
4	1000000	6000000	chrIV_(1000000,6000000]	0.012144	7.9495	1	0.025	58.4832
4	2000000	7000000	chrIV_(2000000,7000000]	0.012836	6.6713	1	0.025	63.7272
4	3000000	8000000	chrIV_(3000000,8000000]	0.01324	5.0543	1	0.025	62.7195
4	4000000	9000000	chrIV_(4000000,9000000]	0.012171	3.4954	1	0.025	64.524
4	5000000	10000000	chrIV_(5000000,10000000]	0.012397	2.1082	1	0.025	68.6621
4	6000000	11000000	chrIV_(6000000,11000000]	0.012407	1.5765	2	0.05	68.4604
4	7000000	12000000	chrIV_(7000000,12000000]	0.011478	1.292	3	0.075	68.3272
4	8000000	13000000	chrIV_(8000000,13000000]	0.011477	1.4061	3	0.075	67.0433
4	9000000	14000000	chrIV_(9000000,14000000]	0.011831	1.7107	3	0.075	66.2342
4	10000000	15000000	chrIV_(10000000,15000000]	0.011339	2.2066	4	0.1	61.0727
4	11000000	16000000	chrIV_(11000000,16000000]	0.012029	2.3969	2	0.05	59.3316
4	12000000	17000000	chrIV_(12000000,17000000]	0.01199	2.7962	1	0.025	59.2899
4	13000000	18000000	chrIV_(13000000,18000000]	0.011744	2.4921	2	0.05	51.7
4	14000000	19000000	chrIV_(14000000,19000000]	0.01186	2.2065	3	0.075	51.9933
4	15000000	20000000	chrIV_(15000000,20000000]	0.012542	1.6346	2	0.05	45.6973
4	16000000	21000000	chrIV_(16000000,21000000]	0.01197	1.9436	4	0.1	43.857
4	17000000	22000000	chrIV_(17000000,22000000]	0.011247	1.6016	4	0.1	40.5969
4	18000000	23000000	chrIV_(18000000,23000000]	0.010923	1.5067	3	0.075	49.0507
4	19000000	24000000	chrIV_(19000000,24000000]	0.011407	1.2788	2	0.05	49.8921
4	20000000	25000000	chrIV_(20000000,25000000]	0.011786	1.2408	3	0.075	59.2929
4	21000000	26000000	chrIV_(21000000,26000000]	0.011715	0.6843	1	0.025	61.2884
4	22000000	27000000	chrIV_(22000000,27000000]	0.011059	0.5506	1	0.025	61.0433
4	23000000	28000000	chrIV_(23000000,28000000]	0.011095	0.8928	1	0.025	57.6818
4	24000000	29000000	chrIV_(24000000,29000000]	0.011843	1.5005	1	0.025	61.6402
4	25000000	30000000	chrIV_(25000000,30000000]	0.011492	1.9189	0	0	64.9546
4	26000000	31000000	chrIV_(26000000,31000000]	0.011968	3.004	0	0	61.769
4	27000000	32000000	chrIV_(27000000,32000000]	0.012241	4.259	0	0	64.0594
4	28000000	33000000	chrIV_(28000000,33000000]	0.012057	6.773	0	0	70.9668
4	29000000	34000000	chrIV_(29000000,34000000]	0.01221	7.6881	0	0	69.8479
4	30000000	34244925
5	0	5000000	chrV_(0,5000000]	0.011912	2.6239	7	0.175	56.3269
5	1000000	6000000	chrV_(1000000,6000000]	0.01199	2.8149	7	0.175	59.3029
5	2000000	7000000	chrV_(2000000,7000000]	0.011293	2.225	5	0.125	64.3949
5	3000000	8000000	chrV_(3000000,8000000]	0.011262	1.7664	1	0.025	63.5668
5	4000000	9000000	chrV_(4000000,9000000]	0.011908	2.1269	1	0.025	69.3226
5	5000000	10000000	chrV_(5000000,10000000]	0.012853	2.1457	1	0.025	68.5881
5	6000000	11000000	chrV_(6000000,11000000]	0.01248	2.4694	1	0.025	67.2702
5	7000000	12000000	chrV_(7000000,12000000]	0.01297	3.2302	1	0.025	69.0173
5	8000000	13000000	chrV_(8000000,13000000]	0.011899	4.2952	0	0	70.5601
5	9000000	14000000	chrV_(9000000,14000000]	0.012363	6.1024	0	0	72.1652
5	10000000	15000000	chrV_(10000000,15000000]	0.012328	7.6042	0	0	73.0132
5	11000000	15579443
6	0	5000000	chrVI_(0,5000000]	0.011245	2.6546	2	0.05	59.0651
6	1000000	6000000	chrVI_(1000000,6000000]	0.011831	3.1545	1	0.025	66.2236
6	2000000	7000000	chrVI_(2000000,7000000]	0.010776	2.9645	1	0.025	63.088
6	3000000	8000000	chrVI_(3000000,8000000]	0.012287	3.1733	0	0	67.8533
6	4000000	9000000	chrVI_(4000000,9000000]	0.012711	2.5647	1	0.025	69.6822
6	5000000	10000000	chrVI_(5000000,10000000]	0.012612	1.8613	1	0.025	71.6183
6	6000000	11000000	chrVI_(6000000,11000000]	0.012918	1.4049	2	0.05	74.8424
6	7000000	12000000	chrVI_(7000000,12000000]	0.012351	1.4241	2	0.05	77.3484
6	8000000	13000000	chrVI_(8000000,13000000]	0.011374	1.4814	2	0.05	75.3861
6	9000000	14000000	chrVI_(9000000,14000000]	0.011526	1.9568	1	0.025	74.8175
6	10000000	15000000	chrVI_(10000000,15000000]	0.011892	2.6218	1	0.025	73.4349
6	11000000	16000000	chrVI_(11000000,16000000]	0.011983	3.6478	0	0	70.4633
6	12000000	17000000	chrVI_(12000000,17000000]	0.01139	4.9405	0	0	70.7865
6	13000000	18000000	chrVI_(13000000,18000000]	0.012199	7.7242	0	0	66.0192
6	14000000	18862055
7	0	5000000	chrVII_(0,5000000]	0.011092	6.8051	2	0.05	62.7406
7	1000000	6000000	chrVII_(1000000,6000000]	0.011428	8.8626	2	0.05	62.1186
7	2000000	7000000	chrVII_(2000000,7000000]	0.012418	7.075	2	0.05	64.9339
7	3000000	8000000	chrVII_(3000000,8000000]	0.012939	5.9919	1	0.025	68.3601
7	4000000	9000000	chrVII_(4000000,9000000]	0.013562	4.5469	1	0.025	66.9096
7	5000000	10000000	chrVII_(5000000,10000000]	0.011515	3.6537	2	0.05	68.4535
7	6000000	11000000	chrVII_(6000000,11000000]	0.01216	1.3878	2	0.05	70.7929
7	7000000	12000000	chrVII_(7000000,12000000]	0.012459	1.007	2	0.05	72.6586
7	8000000	13000000	chrVII_(8000000,13000000]	0.011475	0.627	3	0.075	70.0302
7	9000000	14000000	chrVII_(9000000,14000000]	0.011567	0.4941	3	0.075	74.8514
7	10000000	15000000	chrVII_(10000000,15000000]	0.01148	0.323	4	0.1	78.5828
7	11000000	16000000	chrVII_(11000000,16000000]	0.010672	0.5511	4	0.1	77.2372
7	12000000	17000000	chrVII_(12000000,17000000]	0.011043	0.9882	4	0.1	75.3107
7	13000000	18000000	chrVII_(13000000,18000000]	0.011081	1.235	3	0.075	77.4344
7	14000000	19000000	chrVII_(14000000,19000000]	0.010951	1.6344	3	0.075	77.1885
7	15000000	20000000	chrVII_(15000000,20000000]	0.01161	1.7672	2	0.05	74.0188
7	16000000	21000000	chrVII_(16000000,21000000]	0.011913	1.5769	2	0.05	75.2766
7	17000000	22000000	chrVII_(17000000,22000000]	0.012299	1.3488	3	0.075	75.684
7	18000000	23000000	chrVII_(18000000,23000000]	0.011849	1.387	3	0.075	72.8556
7	19000000	24000000	chrVII_(19000000,24000000]	0.011349	1.2724	3	0.075	71.9441
7	20000000	25000000	chrVII_(20000000,25000000]	0.011768	1.4244	2	0.05	73.8866
7	21000000	26000000	chrVII_(21000000,26000000]	0.011505	2.0336	2	0.05	70.6714
7	22000000	27000000	chrVII_(22000000,27000000]	0.011733	2.814	1	0.025	70.0725
7	23000000	28000000	chrVII_(23000000,28000000]	0.011603	3.5565	1	0.025	71.7496
7	24000000	29000000	chrVII_(24000000,29000000]	0.012134	5.5529	0	0	68.6612
7	25000000	30000000	chrVII_(25000000,30000000]	0.012386	7.3593	0	0	67.8384
7	26000000	30864241
8	0	5000000	chrVIII_(0,5000000]	0.011471	3.5012	0	0	62.147
8	1000000	6000000	chrVIII_(1000000,6000000]	0.01132	4.0694	1	0.025	60.3914
8	2000000	7000000	chrVIII_(2000000,7000000]	0.011518	3.9929	1	0.025	55.0281
8	3000000	8000000	chrVIII_(3000000,8000000]	0.013008	3.4986	1	0.025	54.1041
8	4000000	9000000	chrVIII_(4000000,9000000]	0.012404	2.4324	1	0.025	56.6873
8	5000000	10000000	chrVIII_(5000000,10000000]	0.011738	1.8808	1	0.025	62.3411
8	6000000	11000000	chrVIII_(6000000,11000000]	0.010918	1.3486	1	0.025	67.6469
8	7000000	12000000	chrVIII_(7000000,12000000]	0.010827	1.1204	1	0.025	72.2823
8	8000000	13000000	chrVIII_(8000000,13000000]	0.011239	0.9114	1	0.025	67.2757
8	9000000	14000000	chrVIII_(9000000,14000000]	0.011186	0.8924	1	0.025	66.4189
8	10000000	15000000	chrVIII_(10000000,15000000]	0.011447	0.9877	1	0.025	66.0736
8	11000000	16000000	chrVIII_(11000000,16000000]	0.010875	1.5764	0	0	64.4608
8	12000000	17000000	chrVIII_(12000000,17000000]	0.011249	2.4887	0	0	66.5354
8	13000000	18000000	chrVIII_(13000000,18000000]	0.011275	4.5452	0	0	71.7596
8	14000000	19000000	chrVIII_(14000000,19000000]	0.012069	5.9346	0	0	71.8251
8	15000000	20000000	chrVIII_(15000000,20000000]	0.012306	8.0082	0	0	69.5862
8	16000000	20606801
9	0	5000000	chrIX_(0,5000000]	0.012836	4.8631	1	0.025	65.0121
9	1000000	6000000	chrIX_(1000000,6000000]	0.01268	4.25	0	0	65.4816
9	2000000	7000000	chrIX_(2000000,7000000]	0.011516	1.8828	1	0.025	66.5249
9	3000000	8000000	chrIX_(3000000,8000000]	0.010514	0.8548	1	0.025	68.6798
9	4000000	9000000	chrIX_(4000000,9000000]	0.01191	1.0256	1	0.025	72.7707
9	5000000	10000000	chrIX_(5000000,10000000]	0.012219	1.2917	1	0.025	74.6327
9	6000000	11000000	chrIX_(6000000,11000000]	0.012021	1.2538	1	0.025	65.7661
9	7000000	12000000	chrIX_(7000000,12000000]	0.011923	1.3111	0	0	66.241
9	8000000	13000000	chrIX_(8000000,13000000]	0.011439	1.5022	0	0	67.229
9	9000000	14000000	chrIX_(9000000,14000000]	0.011815	1.4453	0	0	62.2158
9	10000000	15000000	chrIX_(10000000,15000000]	0.010677	1.8451	0	0	62.4428
9	11000000	16000000	chrIX_(11000000,16000000]	0.01181	2.434	0	0	68.3102
9	12000000	17000000	chrIX_(12000000,17000000]	0.011282	3.308	0	0	66.9181
9	13000000	18000000	chrIX_(13000000,18000000]	0.01125	4.4283	0	0	65.5954
9	14000000	19000000	chrIX_(14000000,19000000]	0.012133	6.1013	0	0	66.455
9	15000000	20000000	chrIX_(15000000,20000000]	0.012361	7.3776	0	0	62.7899
9	16000000	20880404
10	0	5000000	chrX_(0,5000000]	0.011666	2.6308	3	0.075	67.8213
10	1000000	6000000	chrX_(1000000,6000000]	0.011005	3.1941	1	0.025	71.1688
10	2000000	7000000	chrX_(2000000,7000000]	0.011406	3.6318	1	0.025	72.0364
10	3000000	8000000	chrX_(3000000,8000000]	0.012454	3.6312	1	0.025	70.9158
10	4000000	9000000	chrX_(4000000,9000000]	0.012774	3.1173	1	0.025	68.7935
10	5000000	10000000	chrX_(5000000,10000000]	0.012687	2.2806	1	0.025	69.0718
10	6000000	11000000	chrX_(6000000,11000000]	0.01264	1.6532	1	0.025	69.3293
10	7000000	12000000	chrX_(7000000,12000000]	0.011868	1.5955	1	0.025	70.6907
10	8000000	13000000	chrX_(8000000,13000000]	0.011713	1.6528	0	0	67.5842
10	9000000	14000000	chrX_(9000000,14000000]	0.011472	2.6029	0	0	64.9378
10	10000000	15000000	chrX_(10000000,15000000]	0.012176	4.1633	0	0	66.2335
10	11000000	16000000	chrX_(11000000,16000000]	0.012422	5.9697	0	0	60.5343
10	12000000	17000000	chrX_(12000000,17000000]	0.012013	7.535	0	0	57.0943
10	13000000	18000000	chrX_(13000000,18000000]	0.01261	7.5285	1	0.025	60.793
10	14000000	18035923
11	0	5000000	chrXI_(0,5000000]	0.0116	2.7371	0	0	62.2626
11	1000000	6000000	chrXI_(1000000,6000000]	0.011397	2.7361	0	0	63.3906
11	2000000	7000000	chrXI_(2000000,7000000]	0.01178	3.3265	0	0	66.4147
11	3000000	8000000	chrXI_(3000000,8000000]	0.012852	2.9467	0	0	69.6603
11	4000000	9000000	chrXI_(4000000,9000000]	0.013292	2.433	0	0	69.3334
11	5000000	10000000	chrXI_(5000000,10000000]	0.01218	2.034	0	0	67.8288
11	6000000	11000000	chrXI_(6000000,11000000]	0.012808	2.0914	0	0	66.8888
11	7000000	12000000	chrXI_(7000000,12000000]	0.012373	2.0334	0	0	66.9362
11	8000000	13000000	chrXI_(8000000,13000000]	0.011859	2.3182	0	0	66.8322
11	9000000	14000000	chrXI_(9000000,14000000]	0.012124	2.8119	1	0.025	67.5779
11	10000000	15000000	chrXI_(10000000,15000000]	0.012052	3.534	2	0.05	66.9328
11	11000000	16000000	chrXI_(11000000,16000000]	0.012444	5.8618	3	0.075	67.4626
11	12000000	17000000	chrXI_(12000000,17000000]	0.012069	7.522	3	0.075	66.9645
11	13000000	17683359
12	0	5000000	chrXII_(0,5000000]	0.010588	8.0159	4	0.1	64.9695
12	1000000	6000000	chrXII_(1000000,6000000]	0.012968	6.9472	4	0.1	66.9385
12	2000000	7000000	chrXII_(2000000,7000000]	0.012558	4.5607	3	0.075	66.9759
12	3000000	8000000	chrXII_(3000000,8000000]	0.012109	2.7182	2	0.05	69.4282
12	4000000	9000000	chrXII_(4000000,9000000]	0.012611	1.9583	1	0.025	71.3326
12	5000000	10000000	chrXII_(5000000,10000000]	0.012467	1.3487	1	0.025	71.8902
12	6000000	11000000	chrXII_(6000000,11000000]	0.012323	1.1585	1	0.025	71.0208
12	7000000	12000000	chrXII_(7000000,12000000]	0.011157	1.3104	2	0.05	71.6266
12	8000000	13000000	chrXII_(8000000,13000000]	0.011222	1.3481	2	0.05	73.7827
12	9000000	14000000	chrXII_(9000000,14000000]	0.012084	1.6141	2	0.05	73.2041
12	10000000	15000000	chrXII_(10000000,15000000]	0.01197	1.975	2	0.05	72.5575
12	11000000	16000000	chrXII_(11000000,16000000]	0.012164	2.4317	2	0.05	72.1947
12	12000000	17000000	chrXII_(12000000,17000000]	0.011459	2.5843	1	0.025	73.0644
12	13000000	18000000	chrXII_(13000000,18000000]	0.011718	2.8317	0	0	70.2539
12	14000000	19000000	chrXII_(14000000,19000000]	0.011889	2.5852	0	0	65.4641
12	15000000	20000000	chrXII_(15000000,20000000]	0.012841	2.7564	0	0	65.6528
12	16000000	20811783
13	0	5000000	chrXIII_(0,5000000]	0.011848	2.9918	0	0	61.5196
13	1000000	6000000	chrXIII_(1000000,6000000]	0.011649	2.9841	0	0	65.6243
13	2000000	7000000	chrXIII_(2000000,7000000]	0.011792	3.2503	0	0	68.1253
13	3000000	8000000	chrXIII_(3000000,8000000]	0.012011	2.775	1	0.025	70.553
13	4000000	9000000	chrXIII_(4000000,9000000]	0.012219	2.2811	1	0.025	75.5071
13	5000000	10000000	chrXIII_(5000000,10000000]	0.012034	2.1288	1	0.025	76.1599
13	6000000	11000000	chrXIII_(6000000,11000000]	0.011575	1.8046	1	0.025	76.0986
13	7000000	12000000	chrXIII_(7000000,12000000]	0.011154	1.3674	1	0.025	75.7823
13	8000000	13000000	chrXIII_(8000000,13000000]	0.011993	1.2533	0	0	76.3395
13	9000000	14000000	chrXIII_(9000000,14000000]	0.011783	1.1397	0	0	72.9803
13	10000000	15000000	chrXIII_(10000000,15000000]	0.010846	1.0257	0	0	72.4309
13	11000000	16000000	chrXIII_(11000000,16000000]	0.011266	1.5004	1	0.025	72.2383
13	12000000	17000000	chrXIII_(12000000,17000000]	0.012058	2.033	1	0.025	70.3573
13	13000000	18000000	chrXIII_(13000000,18000000]	0.011745	3.3455	1	0.025	68.0635
13	14000000	19000000	chrXIII_(14000000,19000000]	0.012067	5.5909	1	0.025	67.2542
13	15000000	20000000	chrXIII_(15000000,20000000]	0.012671	8.144	1	0.025	65.1648
13	16000000	20800062
14	0	5000000	chrXIV_(0,5000000]	0.011667	7.4365	0	0	67.7065
14	1000000	6000000	chrXIV_(1000000,6000000]	0.012321	7.206	0	0	67.5774
14	2000000	7000000	chrXIV_(2000000,7000000]	0.013774	5.1496	0	0	69.6407
14	3000000	8000000	chrXIV_(3000000,8000000]	0.012961	3.4958	2	0.05	71.9796
14	4000000	9000000	chrXIV_(4000000,9000000]	0.012739	2.6215	3	0.075	71.0793
14	5000000	10000000	chrXIV_(5000000,10000000]	0.011458	1.9377	4	0.1	70.4038
14	6000000	11000000	chrXIV_(6000000,11000000]	0.012517	2.0319	4	0.1	66.6698
14	7000000	12000000	chrXIV_(7000000,12000000]	0.012282	2.0514	4	0.1	70.2607
14	8000000	13000000	chrXIV_(8000000,13000000]	0.011938	2.1085	3	0.075	65.0989
14	9000000	14000000	chrXIV_(9000000,14000000]	0.012044	1.8806	2	0.05	63.196
14	10000000	15000000	chrXIV_(10000000,15000000]	0.011543	2.2602	2	0.05	65.1025
14	11000000	16000000	chrXIV_(11000000,16000000]	0.01225	2.4267	2	0.05	67.2365
14	12000000	16179395
15	0	5000000	chrXV_(0,5000000]	0.011988	7.5619	1	0.025	67.0842
15	1000000	6000000	chrXV_(1000000,6000000]	0.013545	6.9205	1	0.025	67.8081
15	2000000	7000000	chrXV_(2000000,7000000]	0.014345	5.0758	3	0.075	65.6582
15	3000000	8000000	chrXV_(3000000,8000000]	0.013345	2.945	3	0.075	62.0828
15	4000000	9000000	chrXV_(4000000,9000000]	0.013037	1.823	4	0.1	59.5014
15	5000000	10000000	chrXV_(5000000,10000000]	0.012481	1.6328	4	0.1	60.7295
15	6000000	11000000	chrXV_(6000000,11000000]	0.012431	1.8232	5	0.125	60.8287
15	7000000	12000000	chrXV_(7000000,12000000]	0.011818	2.2032	3	0.075	66.2625
15	8000000	13000000	chrXV_(8000000,13000000]	0.011888	2.7167	3	0.075	67.6306
15	9000000	14000000	chrXV_(9000000,14000000]	0.011659	2.926	1	0.025	66.0115
15	10000000	15000000	chrXV_(10000000,15000000]	0.012227	2.6033	1	0.025	64.8572
15	11000000	16000000	chrXV_(11000000,16000000]	0.012116	2.6605	0	0	61.3952
15	12000000	17000000	chrXV_(12000000,17000000]	0.012222	2.777	2	0.05	51.4775
15	13000000	17375354
16	0	5000000	chrXVI_(0,5000000]	0.010971	5.0553	3	0.075	53.1432
16	1000000	6000000	chrXVI_(1000000,6000000]	0.011336	4.5131	3	0.075	56.408
16	2000000	7000000	chrXVI_(2000000,7000000]	0.012415	4.5891	3	0.075	61.3258
16	3000000	8000000	chrXVI_(3000000,8000000]	0.012361	3.6161	3	0.075	62.9098
16	4000000	9000000	chrXVI_(4000000,9000000]	0.011946	2.9688	2	0.05	65.6869
16	5000000	10000000	chrXVI_(5000000,10000000]	0.011541	2.0714	1	0.025	66.7059
16	6000000	11000000	chrXVI_(6000000,11000000]	0.012008	2.0708	1	0.025	71.3092
16	7000000	12000000	chrXVI_(7000000,12000000]	0.011945	1.9756	1	0.025	72.2589
16	8000000	13000000	chrXVI_(8000000,13000000]	0.012119	1.9376	1	0.025	71.0616
16	9000000	14000000	chrXVI_(9000000,14000000]	0.01196	1.8809	0	0	68.1314
16	10000000	15000000	chrXVI_(10000000,15000000]	0.011843	2.5112	0	0	67.6766
16	11000000	16000000	chrXVI_(11000000,16000000]	0.01221	3.428	0	0	63.2625
16	12000000	17000000	chrXVI_(12000000,17000000]	0.01138	5.5768	1	0.025	63.2093
16	13000000	18000000	chrXVI_(13000000,18000000]	0.01167	6.6047	2	0.05	60.5725
16	14000000	19000000	chrXVI_(14000000,19000000]	0.012373	7.3091	2	0.05	63.445
16	15000000	19558478
17	0	5000000	chrXVII_(0,5000000]	0.010344	6.6299	2	0.05	68.4954
17	1000000	6000000	chrXVII_(1000000,6000000]	0.012237	7.1528	2	0.05	71.1376
17	2000000	7000000	chrXVII_(2000000,7000000]	0.01332	6.1452	2	0.05	73.1049
17	3000000	8000000	chrXVII_(3000000,8000000]	0.013161	3.8027	2	0.05	73.9762
17	4000000	9000000	chrXVII_(4000000,9000000]	0.012298	2.5095	0	0	73.0949
17	5000000	10000000	chrXVII_(5000000,10000000]	0.012303	1.5592	0	0	73.5878
17	6000000	11000000	chrXVII_(6000000,11000000]	0.011495	0.6839	0	0	75.3139
17	7000000	12000000	chrXVII_(7000000,12000000]	0.011485	0.3608	1	0.025	73.7047
17	8000000	13000000	chrXVII_(8000000,13000000]	0.011392	0.1897	2	0.05	71.1268
17	9000000	14000000	chrXVII_(9000000,14000000]	0.011465	0.1898	2	0.05	68.8757
17	10000000	15000000	chrXVII_(10000000,15000000]	0.010937	0.3418	2	0.05	70.499
17	11000000	16000000	chrXVII_(11000000,16000000]	0.010626	1.4661	2	0.05	67.2689
17	12000000	17000000	chrXVII_(12000000,17000000]	0.01105	2.9293	1	0.025	67.8065
17	13000000	18000000	chrXVII_(13000000,18000000]	0.011393	5.0217	0	0	68.0113
17	14000000	19000000	chrXVII_(14000000,19000000]	0.011779	6.2971	1	0.025	70.3352
17	15000000	20000000	chrXVII_(15000000,20000000]	0.012747	6.6779	1	0.025	66.1886
17	16000000	20254007
18	0	5000000	chrXVIII_(0,5000000]	0.01072	4.3217	2	0.05	53.4755
18	1000000	6000000	chrXVIII_(1000000,6000000]	0.01254	4.2263	1	0.025	58.673
18	2000000	7000000	chrXVIII_(2000000,7000000]	0.011913	3.0091	1	0.025	61.4276
18	3000000	8000000	chrXVIII_(3000000,8000000]	0.011974	1.1772	2	0.05	66.0938
18	4000000	9000000	chrXVIII_(4000000,9000000]	0.011554	1.2149	2	0.05	69.2937
18	5000000	10000000	chrXVIII_(5000000,10000000]	0.010945	1.6707	2	0.05	70.0632
18	6000000	11000000	chrXVIII_(6000000,11000000]	0.011899	2.2599	2	0.05	68.4922
18	7000000	12000000	chrXVIII_(7000000,12000000]	0.012056	2.7915	2	0.05	71.7797
18	8000000	13000000	chrXVIII_(8000000,13000000]	0.012412	2.9625	1	0.025	71.0639
18	9000000	14000000	chrXVIII_(9000000,14000000]	0.012314	4.5043	1	0.025	73.1472
18	10000000	15000000	chrXVIII_(10000000,15000000]	0.012795	6.7697	0	0	70.475
18	11000000	15989023
19	0	5000000	chrXIX_(0,5000000]	0.012431	8.6169			63.238
19	1000000	6000000	chrXIX_(1000000,6000000]	0.012412	6.0854			62.5548
19	2000000	7000000	chrXIX_(2000000,7000000]	0.011378	2.5885			62.7028
19	3000000	8000000	chrXIX_(3000000,8000000]	0.011946	1.9962			65.1848
19	4000000	9000000	chrXIX_(4000000,9000000]	0.009806	1.8819			65.3965
19	5000000	10000000	chrXIX_(5000000,10000000]	0.012465	2.0717			67.1511
19	6000000	11000000	chrXIX_(6000000,11000000]	0.012909	1.9198			67.4008
19	7000000	12000000	chrXIX_(7000000,12000000]	0.01176	1.7104			66.4422
19	8000000	13000000	chrXIX_(8000000,13000000]	0.011366	1.6534			68.7562
19	9000000	14000000	chrXIX_(9000000,14000000]	0.012272	1.5774			67.9604
19	10000000	15000000	chrXIX_(10000000,15000000]	0.012063	1.5586			69.8377
19	11000000	16000000	chrXIX_(11000000,16000000]	0.01196	1.7132			73.2981
19	12000000	17000000	chrXIX_(12000000,17000000]	0.01238	2.6922			75.9463
19	13000000	18000000	chrXIX_(13000000,18000000]	0.012304	3.2299			74.5194
19	14000000	19000000	chrXIX_(14000000,19000000]	0.012307	4.861			75.9223
19	15000000	20000000	chrXIX_(15000000,20000000]	0.01161	5.256			74.5332
19	16000000	20618466
20	0	5000000	chrXX_(0,5000000]	0.010731	8.5005	0	0	59.8077
20	1000000	6000000	chrXX_(1000000,6000000]	0.012365	9.6632	0	0	60.1499
20	2000000	7000000	chrXX_(2000000,7000000]	0.012626	6.5854	0	0	65.0737
20	3000000	8000000	chrXX_(3000000,8000000]	0.01286	4.012	0	0	71.8542
20	4000000	9000000	chrXX_(4000000,9000000]	0.013063	2.891	0	0	75.5645
20	5000000	10000000	chrXX_(5000000,10000000]	0.011714	2.1497	0	0	76.9264
20	6000000	11000000	chrXX_(6000000,11000000]	0.0121	1.1014	1	0.025	77.676
20	7000000	12000000	chrXX_(7000000,12000000]	0.011507	1.1211	1	0.025	76.8972
20	8000000	13000000	chrXX_(8000000,13000000]	0.011749	1.0452	1	0.025	68.6514
20	9000000	14000000	chrXX_(9000000,14000000]	0.011779	1.1021	2	0.05	68.6936
20	10000000	15000000	chrXX_(10000000,15000000]	0.011331	1.6154	2	0.05	64.8512
20	11000000	16000000	chrXX_(11000000,16000000]	0.011438	2.5102	1	0.025	60.0063
20	12000000	17000000	chrXX_(12000000,17000000]	0.010735	3.1939	1	0.025	61.4646
20	13000000	18000000	chrXX_(13000000,18000000]	0.011529	3.7077	2	0.05	70.3779
20	14000000	19000000	chrXX_(14000000,19000000]	0.011433	3.841	2	0.05	67.1546
20	15000000	20000000	chrXX_(15000000,20000000]	0.012189	3.365	2	0.05	67.7754
20	16000000	20484364
21	0	5000000	chrXXI_(0,5000000]	0.009888	2.6422	2	0.05	34.0457
21	1000000	6000000	chrXXI_(1000000,6000000]	0.009616	1.2553	2	0.05	38.9898
21	2000000	7000000	chrXXI_(2000000,7000000]	0.011475	1.2538	2	0.05	50.0874
21	3000000	8000000	chrXXI_(3000000,8000000]	0.011632	1.083	1	0.025	57.1509
21	4000000	9000000	chrXXI_(4000000,9000000]	0.011565	1.2553	1	0.025	59.7981
21	5000000	10000000	chrXXI_(5000000,10000000]	0.011898	2.0394	1	0.025	62.1447
21	6000000	11000000	chrXXI_(6000000,11000000]	0.011843	2.077	1	0.025	65.0891
21	7000000	12000000	chrXXI_(7000000,12000000]	0.011365	2.3244	1	0.025	66.5565
21	8000000	13000000	chrXXI_(8000000,13000000]	0.011933	3.1415	0	0	63.5854
21	9000000	14000000	chrXXI_(9000000,14000000]	0.01179	3.9387	0	0	69.1485
21	10000000	15000000	chrXXI_(10000000,15000000]	0.01239	4.9424	0	0	65.2029
21	11000000	16000000	chrXXI_(11000000,16000000]	0.012964	7.3006	0	0	66.5454
21	12000000	17000000	chrXXI_(12000000,17000000]	0.012792	8.7561	0	0	59.6716
21	13000000	17480265

## Sheet: 4.2_Pp.rrate.V7
chr	Start	End	Chr_start_end	Ifreversed	g_density	CpG	r	TVA	POR	frequency	frequency_perindv
1	0	5000000	1_(0,5000000]	Y	71.9218	0.013025	6.801	4	3	7	0.0660377
1	1000000	6000000	1_(1000000,6000000]	Y	66.277	0.011446	7.4264	2	2	4	0.0377358
1	2000000	7000000	1_(2000000,7000000]	Y	67.8631	0.012016	7.6291	2	2	4	0.0377358
1	3000000	8000000	1_(3000000,8000000]	Y	66.9636	0.011303	6.7736	5	1	6	0.0566038
1	4000000	9000000	1_(4000000,9000000]	Y	67.6861	0.01138	5.615	5	0	5	0.0471698
1	5000000	10000000	1_(5000000,10000000]	Y	68.2185	0.011622	4.7369	4	0	4	0.0377358
1	6000000	11000000	1_(6000000,11000000]	Y	73.2266	0.011324	4.7468	4	0	4	0.0377358
1	7000000	12000000	1_(7000000,12000000]	Y	73.0332	0.011219	4.2236	3	0	3	0.0283019
1	8000000	13000000	1_(8000000,13000000]	Y	74.1491	0.011247	3.5389	1	0	1	0.00943396
1	9000000	14000000	1_(9000000,14000000]	Y	75.8226	0.011346	3.1009	1	1	2	0.0188679
1	10000000	15000000	1_(10000000,15000000]	Y	76.1734	0.011189	2.7588	1	1	2	0.0188679
1	11000000	16000000	1_(11000000,16000000]	Y	72.7021	0.011516	2.5876	1	1	2	0.0188679
1	12000000	17000000	1_(12000000,17000000]	Y	72.9839	0.011213	2.4058	2	2	4	0.0377358
1	13000000	18000000	1_(13000000,18000000]	Y	70.0734	0.011267	2.0528	2	2	4	0.0377358
1	14000000	19000000	1_(14000000,19000000]	Y	69.4895	0.010736	1.8384	4	2	6	0.0566038
1	15000000	20000000	1_(15000000,20000000]	Y	61.2203	0.011121	1.293	5	2	7	0.0660377
1	16000000	21000000	1_(16000000,21000000]	Y	61.7427	0.011079	0.9724	5	2	7	0.0660377
1	17000000	22000000	1_(17000000,22000000]	Y	54.3413	0.011315	0.5769	5	1	6	0.0566038
1	18000000	23000000	1_(18000000,23000000]	Y	58.6961	0.012029	1.0911	5	1	6	0.0566038
1	19000000	24000000	1_(19000000,24000000]	Y	57.6994	0.012909	1.3282	3	1	4	0.0377358
1	20000000	25000000	1_(20000000,25000000]	Y	60.3859	0.012816	1.9053	2	1	3	0.0283019
1	21000000	26000000	1_(21000000,26000000]	Y	56.6404	0.012848	2.0545	2	1	3	0.0283019
1	22000000	27000000	1_(22000000,27000000]	Y	63.8156	0.013527	3.3499	2	2	4	0.0377358
1	23000000	28000000	1_(23000000,28000000]	Y	59.8745	0.013957	4.2593	1	3	4	0.0377358
1	24000000	29000000	1_(24000000,29000000]	Y	58.561	0.012996	4.6215	1	4	5	0.0471698
1	25000000	30000000	1_(25000000,30000000]	Y	59.443	0.013528	5.0284	2	4	6	0.0566038
1	26000000	30106087	1_(26000000,30106087]
2	0	5000000	2_(0,5000000]	Y	65.9261	0.01316	5.6587	0	4	4	0.0377358
2	1000000	6000000	2_(1000000,6000000]	Y	60.8096	0.012898	6.7908	0	5	5	0.0471698
2	2000000	7000000	2_(2000000,7000000]	Y	55.5268	0.012095	7.4446	0	2	2	0.0188679
2	3000000	8000000	2_(3000000,8000000]	Y	57.0764	0.011565	6.3838	0	2	2	0.0188679
2	4000000	9000000	2_(4000000,9000000]	Y	54.9857	0.010699	5.2707	0	1	1	0.00943396
2	5000000	10000000	2_(5000000,10000000]	Y	58.8756	0.010429	4.0299	0	1	1	0.00943396
2	6000000	11000000	2_(6000000,11000000]	Y	64.7503	0.010903	3.3465	0	1	1	0.00943396
2	7000000	12000000	2_(7000000,12000000]	Y	71.1254	0.010789	2.618	0	1	1	0.00943396
2	8000000	13000000	2_(8000000,13000000]	Y	73.56	0.010834	2.5013	0	1	1	0.00943396
2	9000000	14000000	2_(9000000,14000000]	Y	76.1397	0.010731	2.5234	0	1	1	0.00943396
2	10000000	15000000	2_(10000000,15000000]	Y	74.3792	0.010947	2.6949	0	1	1	0.00943396
2	11000000	16000000	2_(11000000,16000000]	Y	70.9226	0.010769	2.2772	0	0	0	0
2	12000000	17000000	2_(12000000,17000000]	Y	66.4197	0.01096	1.9996	1	0	1	0.00943396
2	13000000	18000000	2_(13000000,18000000]	Y	67.6131	0.011678	1.657	1	1	2	0.0188679
2	14000000	19000000	2_(14000000,19000000]	Y	64.278	0.011244	1.0688	1	2	3	0.0283019
2	15000000	20000000	2_(15000000,20000000]	Y	59.339	0.011546	0.5769	1	3	4	0.0377358
2	16000000	21000000	2_(16000000,21000000]	Y	57.2615	0.011389	1.4651	1	3	4	0.0377358
2	17000000	22000000	2_(17000000,22000000]	Y	52.1757	0.011556	2.9383	0	3	3	0.0283019
2	18000000	23000000	2_(18000000,23000000]	Y	51.6033	0.012454	4.7234	0	2	2	0.0188679
2	19000000	24000000	2_(19000000,24000000]	Y	53.7215	0.012282	5.553	1	2	3	0.0283019
2	20000000	24029954	2_(20000000,24029954]
3	0	5000000	3_(0,5000000]	Y	67.6165	0.012373	2.6702	5	2	7	0.0660377
3	1000000	6000000	3_(1000000,6000000]	Y	71.0578	0.011878	2.3031	5	1	6	0.0566038
3	2000000	7000000	3_(2000000,7000000]	Y	69.6043	0.011673	2.0633	5	1	6	0.0566038
3	3000000	8000000	3_(3000000,8000000]	Y	71.9933	0.011745	2.651	2	1	3	0.0283019
3	4000000	9000000	3_(4000000,9000000]	Y	71.995	0.011253	2.9717	1	1	2	0.0188679
3	5000000	10000000	3_(5000000,10000000]	Y	74.1144	0.011706	3.1534	1	1	2	0.0188679
3	6000000	11000000	3_(6000000,11000000]	Y	71.1484	0.011959	3.261	1	2	3	0.0283019
3	7000000	12000000	3_(7000000,12000000]	Y	73.3704	0.011912	3.5493	1	1	2	0.0188679
3	8000000	13000000	3_(8000000,13000000]	Y	72.0849	0.012268	3.9141	1	2	3	0.0283019
3	9000000	14000000	3_(9000000,14000000]	Y	70.9526	0.012922	5.6441	2	2	4	0.0377358
3	10000000	15000000	3_(10000000,15000000]	Y	69.9972	0.013721	7.9822	1	2	3	0.0283019
3	11000000	16000000	3_(11000000,16000000]	Y	71.8382	0.012567	8.5372	1	1	2	0.0188679
3	12000000	17000000	3_(12000000,17000000]	Y	70.2399	0.011787	7.8314	1	3	4	0.0377358
3	13000000	18000000	3_(13000000,18000000]	Y	68.1497	0.013078	7.3068	2	2	4	0.0377358
3	14000000	18520836	3_(14000000,18520836]
4	0	5000000	4_(0,5000000]	Y	61.3703	0.012118	6.348	4	1	5	0.0471698
4	1000000	6000000	4_(1000000,6000000]	Y	51.2328	0.011159	5.2782	3	1	4	0.0377358
4	2000000	7000000	4_(2000000,7000000]	Y	49.9017	0.0112	3.4022	3	1	4	0.0377358
4	3000000	8000000	4_(3000000,8000000]	Y	48.835	0.011396	1.9358	4	1	5	0.0471698
4	4000000	9000000	4_(4000000,9000000]	Y	40.1663	0.011541	0.8342	4	2	6	0.0566038
4	5000000	10000000	4_(5000000,10000000]	Y	40.4193	0.011224	0.2564	3	2	5	0.0471698
4	6000000	11000000	4_(6000000,11000000]	Y	54.2019	0.011727	0.2349	3	2	5	0.0471698
4	7000000	12000000	4_(7000000,12000000]	Y	54.9161	0.011173	0.3526	4	2	6	0.0566038
4	8000000	13000000	4_(8000000,13000000]	Y	58.8006	0.011731	0.812	2	1	3	0.0283019
4	9000000	14000000	4_(9000000,14000000]	Y	66.8603	0.011938	1.5285	1	0	1	0.00943396
4	10000000	15000000	4_(10000000,15000000]	Y	66.4264	0.012708	2.2661	1	0	1	0.00943396
4	11000000	16000000	4_(11000000,16000000]	Y	63.6718	0.012065	2.7268	1	0	1	0.00943396
4	12000000	17000000	4_(12000000,17000000]	Y	62.0486	0.013266	2.9512	0	0	0	0
4	13000000	18000000	4_(13000000,18000000]	Y	62.1288	0.013094	3.5766	1	0	1	0.00943396
4	14000000	19000000	4_(14000000,19000000]	Y	61.3407	0.012508	3.3729	1	0	1	0.00943396
4	15000000	20000000	4_(15000000,20000000]	Y	54.5173	0.011195	2.9557	2	0	2	0.0188679
4	16000000	21000000	4_(16000000,21000000]	Y	56.096	0.010737	2.9017	3	0	3	0.0283019
4	17000000	22000000	4_(17000000,22000000]	Y	61.0786	0.011368	3.1055	3	1	4	0.0377358
4	18000000	23000000	4_(18000000,23000000]	Y	65.8351	0.011633	2.6836	2	1	3	0.0283019
4	19000000	24000000	4_(19000000,24000000]	Y	68.1621	0.011724	2.6622	2	1	3	0.0283019
4	20000000	25000000	4_(20000000,25000000]	Y	70.9153	0.01178	2.962	1	1	2	0.0188679
4	21000000	26000000	4_(21000000,26000000]	Y	65.2837	0.011975	3.1864	1	1	2	0.0188679
4	22000000	27000000	4_(22000000,27000000]	Y	63.2217	0.012038	3.3881	1	0	1	0.00943396
4	23000000	28000000	4_(23000000,28000000]	Y	63.1071	0.01224	3.8908	1	1	2	0.0188679
4	24000000	29000000	4_(24000000,29000000]	Y	63.3259	0.013213	4.9286	1	2	3	0.0283019
4	25000000	30000000	4_(25000000,30000000]	Y	63.8936	0.013594	5.7632	2	2	4	0.0377358
4	26000000	31000000	4_(26000000,31000000]	Y	70.7053	0.014517	6.8746	1	2	3	0.0283019
4	27000000	32000000	4_(27000000,32000000]	Y	69.0878	0.01279	7.0894	1	3	4	0.0377358
4	28000000	33000000	4_(28000000,33000000]	Y	66.2974	0.01094	6.0841	1	2	3	0.0283019
4	29000000	33625550	4_(29000000,33625550]
5	0	5000000	5_(0,5000000]	Y	61.5368	0.011482	7.5993	0	0	0	0
5	1000000	6000000	5_(1000000,6000000]	Y	58.4221	0.011021	6.5087	0	1	1	0.00943396
5	2000000	7000000	5_(2000000,7000000]	Y	52.8298	0.011332	4.3366	0	1	1	0.00943396
5	3000000	8000000	5_(3000000,8000000]	Y	52.6457	0.011395	1.7229	0	1	1	0.00943396
5	4000000	9000000	5_(4000000,9000000]	Y	54.7664	0.011719	0.609	0	2	2	0.0188679
5	5000000	10000000	5_(5000000,10000000]	Y	61.0394	0.012355	0.673	0	3	3	0.0283019
5	6000000	11000000	5_(6000000,11000000]	Y	64.2671	0.012731	1.7008	1	2	3	0.0283019
5	7000000	12000000	5_(7000000,12000000]	Y	68.5151	0.012252	2.5134	1	3	4	0.0377358
5	8000000	13000000	5_(8000000,13000000]	Y	72.3352	0.013702	4.3977	1	3	4	0.0377358
5	9000000	14000000	5_(9000000,14000000]	Y	73.1502	0.014052	6.0139	2	3	5	0.0471698
5	10000000	15000000	5_(10000000,15000000]	Y	72.57	0.011818	6.1851	2	2	4	0.0377358
5	11000000	15538166	5_(11000000,15538166]
6	0	5000000	6_(0,5000000]	Y	57.4907	0.012101	2.0927	3	2	5	0.0471698
6	1000000	6000000	6_(1000000,6000000]	Y	59.1988	0.012362	2.8019	3	2	5	0.0471698
6	2000000	7000000	6_(2000000,7000000]	Y	65.9929	0.012295	3.3367	3	2	5	0.0471698
6	3000000	8000000	6_(3000000,8000000]	Y	67.9215	0.011711	3.5614	2	2	4	0.0377358
6	4000000	9000000	6_(4000000,9000000]	Y	70.695	0.010884	3.4343	2	2	4	0.0377358
6	5000000	10000000	6_(5000000,10000000]	Y	73.1423	0.011044	2.9203	2	1	3	0.0283019
6	6000000	11000000	6_(6000000,11000000]	Y	75.5151	0.011696	2.7917	1	1	2	0.0188679
6	7000000	12000000	6_(7000000,12000000]	Y	76.3428	0.011953	2.8442	1	1	2	0.0188679
6	8000000	13000000	6_(8000000,13000000]	Y	76.8819	0.012022	3.4434	1	1	2	0.0188679
6	9000000	14000000	6_(9000000,14000000]	Y	76.0287	0.012359	4.1685	0	1	1	0.00943396
6	10000000	15000000	6_(10000000,15000000]	Y	73.6701	0.012522	5.4418	0	1	1	0.00943396
6	11000000	16000000	6_(11000000,16000000]	Y	70.9387	0.012446	6.5115	0	1	1	0.00943396
6	12000000	17000000	6_(12000000,17000000]	Y	69.794	0.013052	7.5931	1	1	2	0.0188679
6	13000000	18000000	6_(13000000,18000000]	Y	65.8155	0.012452	7.6037	1	1	2	0.0188679
6	14000000	19000000	6_(14000000,19000000]	Y	63.6059	0.011538	6.7845	1	0	1	0.00943396
6	15000000	19164645	6_(15000000,19164645]
7	0	5000000	7_(0,5000000]	N	74.2033	0.011378	1.7109	3	1	4	0.0377358
7	1000000	6000000	7_(1000000,6000000]	N	75.8925	0.011229	2.3122	3	2	5	0.0471698
7	2000000	7000000	7_(2000000,7000000]	N	75.9217	0.011365	3.1038	1	1	2	0.0188679
7	3000000	8000000	7_(3000000,8000000]	N	77.0955	0.011698	3.6384	2	1	3	0.0283019
7	4000000	9000000	7_(4000000,9000000]	N	76.9955	0.011617	3.6065	2	1	3	0.0283019
7	5000000	10000000	7_(5000000,10000000]	N	73.7493	0.011561	3.3485	2	1	3	0.0283019
7	6000000	11000000	7_(6000000,11000000]	N	73.3565	0.011183	3.1646	3	0	3	0.0283019
7	7000000	12000000	7_(7000000,12000000]	N	73.7157	0.011263	3.1859	3	0	3	0.0283019
7	8000000	13000000	7_(8000000,13000000]	N	69.0011	0.011101	4.0317	2	0	2	0.0188679
7	9000000	14000000	7_(9000000,14000000]	N	68.6342	0.011167	5.2307	3	0	3	0.0283019
7	10000000	15000000	7_(10000000,15000000]	N	69.8678	0.011439	6.7312	3	0	3	0.0283019
7	11000000	16000000	7_(11000000,16000000]	N	66.4442	0.012278	7.6639	6	0	6	0.0566038
7	12000000	17000000	7_(12000000,17000000]	N	66.1847	0.012527	7.4606	6	0	6	0.0566038
7	13000000	17739606	7_(13000000,17739606]
8	0	5000000	8_(0,5000000]	N	63.5362	0.011112	6.6563	0	2	2	0.0188679
8	1000000	6000000	8_(1000000,6000000]	N	61.3847	0.011432	6.7366	0	2	2	0.0188679
8	2000000	7000000	8_(2000000,7000000]	N	56.7052	0.011544	5.3872	1	1	2	0.0188679
8	3000000	8000000	8_(3000000,8000000]	N	57.8452	0.011107	3.2431	1	1	2	0.0188679
8	4000000	9000000	8_(4000000,9000000]	N	63.0848	0.011789	1.9133	1	1	2	0.0188679
8	5000000	10000000	8_(5000000,10000000]	N	67.5903	0.011886	1.2178	1	2	3	0.0283019
8	6000000	11000000	8_(6000000,11000000]	N	65.8388	0.012167	0.6622	1	2	3	0.0283019
8	7000000	12000000	8_(7000000,12000000]	N	64.4076	0.011945	0.4595	0	1	1	0.00943396
8	8000000	13000000	8_(8000000,13000000]	N	59.8285	0.011214	0.6836	0	1	1	0.00943396
8	9000000	14000000	8_(9000000,14000000]	N	59.2214	0.011425	1.2293	0	3	3	0.0283019
8	10000000	15000000	8_(10000000,15000000]	N	62.3506	0.010843	2.0102	0	3	3	0.0283019
8	11000000	16000000	8_(11000000,16000000]	N	64.1379	0.010849	3.2939	0	4	4	0.0377358
8	12000000	17000000	8_(12000000,17000000]	N	70.6986	0.011325	5.0693	0	5	5	0.0471698
8	13000000	18000000	8_(13000000,18000000]	N	72.8749	0.011542	6.6105	1	7	8	0.0754717
8	14000000	19000000	8_(14000000,19000000]	N	73.9935	0.012143	7.1977	3	5	8	0.0754717
8	15000000	20000000	8_(15000000,20000000]	N	73.4295	0.012997	7.0154	4	4	8	0.0754717
8	16000000	20480644	8_(16000000,20480644]
9	0	5000000	9_(0,5000000]	N	73.6887	0.011886	6.9945	3	1	4	0.0377358
9	1000000	6000000	9_(1000000,6000000]	N	74.614	0.01154	6.5441	3	1	4	0.0377358
9	2000000	7000000	9_(2000000,7000000]	N	70.8391	0.012498	4.6476	1	2	3	0.0283019
9	3000000	8000000	9_(3000000,8000000]	N	64.9624	0.012609	2.654	2	2	4	0.0377358
9	4000000	9000000	9_(4000000,9000000]	N	63.2721	0.0123	1.1117	1	1	2	0.0188679
9	5000000	10000000	9_(5000000,10000000]	N	64.3064	0.011929	0.4595	1	1	2	0.0188679
9	6000000	11000000	9_(6000000,11000000]	N	61.3165	0.011291	0.1388	1	1	2	0.0188679
9	7000000	12000000	9_(7000000,12000000]	N	60.8884	0.010484	0.278	1	0	1	0.00943396
9	8000000	13000000	9_(8000000,13000000]	N	66.2158	0.011056	0.5769	1	0	1	0.00943396
9	9000000	14000000	9_(9000000,14000000]	N	66.8704	0.011198	1.1329	2	0	2	0.0188679
9	10000000	15000000	9_(10000000,15000000]	N	66.1772	0.010818	1.9565	2	0	2	0.0188679
9	11000000	16000000	9_(11000000,16000000]	N	66.9109	0.010809	3.133	2	2	4	0.0377358
9	12000000	17000000	9_(12000000,17000000]	N	68.1973	0.011302	4.8548	2	4	6	0.0566038
9	13000000	18000000	9_(13000000,18000000]	N	68.9367	0.011417	6.4597	2	5	7	0.0660377
9	14000000	19000000	9_(14000000,19000000]	N	69.3322	0.012142	7.5603	2	5	7	0.0660377
9	15000000	20000000	9_(15000000,20000000]	N	68.2083	0.012289	7.196	2	5	7	0.0660377
9	16000000	21000000	9_(16000000,21000000]	N	70.1031	0.013222	6.2992	2	4	6	0.0566038
9	17000000	21145378	9_(17000000,21145378]
10	0	5000000	10_(0,5000000]	Y	70.1638	0.011275	5.4727	0	5	5	0.0471698
10	1000000	6000000	10_(1000000,6000000]	Y	65.3725	0.011734	4.2085	0	5	5	0.0471698
10	2000000	7000000	10_(2000000,7000000]	Y	63.9597	0.01101	2.8605	0	5	5	0.0471698
10	3000000	8000000	10_(3000000,8000000]	Y	65.7421	0.011218	1.3915	0	6	6	0.0566038
10	4000000	9000000	10_(4000000,9000000]	Y	63.2738	0.01159	0.5231	0	4	4	0.0377358
10	5000000	10000000	10_(5000000,10000000]	Y	69.5524	0.011976	1.0467	0	1	1	0.00943396
10	6000000	11000000	10_(6000000,11000000]	Y	73.5421	0.01212	1.9335	1	1	2	0.0188679
10	7000000	12000000	10_(7000000,12000000]	Y	71.5156	0.01247	3.1537	1	2	3	0.0283019
10	8000000	13000000	10_(8000000,13000000]	Y	68.1465	0.012861	4.4907	1	2	3	0.0283019
10	9000000	14000000	10_(9000000,14000000]	Y	67.5436	0.013518	6.2665	1	2	3	0.0283019
10	10000000	15000000	10_(10000000,15000000]	Y	59.9172	0.013695	8.0753	2	3	5	0.0471698
10	11000000	16000000	10_(11000000,16000000]	Y	57.9341	0.012965	8.2997	1	5	6	0.0566038
10	12000000	17000000	10_(12000000,17000000]	Y	61.7144	0.011405	7.2993	1	4	5	0.0471698
10	13000000	17012775	10_(13000000,17012775]
11	0	5000000	11_(0,5000000]	Y	60.8119	0.011693	4.1327	0	3	3	0.0283019
11	1000000	6000000	11_(1000000,6000000]	Y	60.7152	0.011939	2.7001	0	3	3	0.0283019
11	2000000	7000000	11_(2000000,7000000]	Y	62.3149	0.012052	1.4126	0	1	1	0.00943396
11	3000000	8000000	11_(3000000,8000000]	Y	65.5081	0.012496	1.0898	0	0	0	0
11	4000000	9000000	11_(4000000,9000000]	Y	66.8387	0.011833	1.56	0	0	0	0
11	5000000	10000000	11_(5000000,10000000]	Y	66.8447	0.012293	2.6196	0	0	0	0
11	6000000	11000000	11_(6000000,11000000]	Y	67.0938	0.011661	3.122	0	0	0	0
11	7000000	12000000	11_(7000000,12000000]	Y	67.1548	0.012154	4.192	1	0	1	0.00943396
11	8000000	13000000	11_(8000000,13000000]	Y	67.8126	0.012644	5.1219	1	0	1	0.00943396
11	9000000	14000000	11_(9000000,14000000]	Y	66.7671	0.013353	6.1704	1	1	2	0.0188679
11	10000000	15000000	11_(10000000,15000000]	Y	67.1758	0.013555	7.1978	1	1	2	0.0188679
11	11000000	16000000	11_(11000000,16000000]	Y	67.97	0.013464	7.7424	1	1	2	0.0188679
11	12000000	17000000	11_(12000000,17000000]	Y	70.552	0.012047	6.8279	0	2	2	0.0188679
11	13000000	17852859	11_(13000000,17852859]
12	0	5000000	12_(0,5000000]	N	70.0576	0.015853	4.0062
12	1000000	6000000	12_(1000000,6000000]	N	70.2503	0.017339	4.308
12	2000000	7000000	12_(2000000,7000000]	N	69.3543	0.016717	4.2544
12	3000000	8000000	12_(3000000,8000000]	N	70.0379	0.014713	3.6796
12	4000000	9000000	12_(4000000,9000000]	N	72.0034	0.014709	3.2408
12	5000000	10000000	12_(5000000,10000000]	N	74.7744	0.014457	2.8837
12	6000000	11000000	12_(6000000,11000000]	N	72.3871	0.01465	2.8363
12	7000000	12000000	12_(7000000,12000000]	N	70.2615	0.01497	2.5789
12	8000000	13000000	12_(8000000,13000000]	N	71.1938	0.014511	2.1078
12	9000000	14000000	12_(9000000,14000000]	N	72.0435	0.013483	1.7425
12	10000000	15000000	12_(10000000,15000000]	N	74.281	0.015233	0.9921
12	11000000	16000000	12_(11000000,16000000]	N	73.4809	0.015082	0.5246
12	12000000	17000000	12_(12000000,17000000]	N	73.843	0.015729	0.7078
12	13000000	18000000	12_(13000000,18000000]	N	70.0929	0.015499	1.1141
12	14000000	19000000	12_(14000000,19000000]	N	69.413	0.016224	1.7452
12	15000000	20000000	12_(15000000,20000000]	N	63.9794	0.015686	2.2689
12	16000000	21000000	12_(16000000,21000000]	N	66.9403	0.015411	2.3862
12	17000000	22000000	12_(17000000,22000000]	N	70.5564	0.013311	2.9023	2	4	6	0.0566038
12	18000000	23000000	12_(18000000,23000000]	N	74.6284	0.013578	2.8372	2	5	7	0.0660377
12	19000000	24000000	12_(19000000,24000000]	N	74.7658	0.012666	2.6123	1	5	6	0.0566038
12	20000000	25000000	12_(20000000,25000000]	N	76.555	0.010673	3.0398	0	4	4	0.0377358
12	21000000	26000000	12_(21000000,26000000]	N	77.0199	0.010623	3.8109	1	5	6	0.0566038
12	22000000	27000000	12_(22000000,27000000]	N	75.6638	0.011093	4.1279	1	4	5	0.0471698
12	23000000	28000000	12_(23000000,28000000]	N	74.3426	0.011021	5.3184	1	3	4	0.0377358
12	24000000	29000000	12_(24000000,29000000]	N	70.4461	0.011819	6.5805	1	2	3	0.0283019
12	25000000	30000000	12_(25000000,30000000]	N	68.9548	0.012085	6.9454	1	3	4	0.0377358
12	26000000	31000000	12_(26000000,31000000]	N	66.3831	0.012443	7.4786	2	6	8	0.0754717
12	27000000	32000000	12_(27000000,32000000]	N	65.4845	0.012687	7.06	2	7	9	0.0849057
12	28000000	33000000	12_(28000000,33000000]	N	64.4953	0.013943	5.5594	2	8	10	0.0943396
12	29000000	33585825	12_(29000000,33585825]
13	0	5000000	13_(0,5000000]	N	72.3806	0.011225	6.7052	2	1	3	0.0283019
13	1000000	6000000	13_(1000000,6000000]	N	70.1246	0.011565	6.6798	1	1	2	0.0188679
13	2000000	7000000	13_(2000000,7000000]	N	64.3205	0.012328	5.3425	0	3	3	0.0283019
13	3000000	8000000	13_(3000000,8000000]	N	59.9893	0.012335	3.2118	2	3	5	0.0471698
13	4000000	9000000	13_(4000000,9000000]	N	55.6517	0.011959	1.8306	2	3	5	0.0471698
13	5000000	10000000	13_(5000000,10000000]	N	57.6924	0.01207	0.7064	2	2	4	0.0377358
13	6000000	11000000	13_(6000000,11000000]	N	57.7829	0.011868	0.1496	2	2	4	0.0377358
13	7000000	12000000	13_(7000000,12000000]	N	59.9617	0.011327	0.2563	3	0	3	0.0283019
13	8000000	13000000	13_(8000000,13000000]	N	65.5922	0.011134	0.5662	1	1	2	0.0188679
13	9000000	14000000	13_(9000000,14000000]	N	68.1299	0.01117	0.7902	1	1	2	0.0188679
13	10000000	15000000	13_(10000000,15000000]	N	67.005	0.010611	1.4211	1	2	3	0.0283019
13	11000000	16000000	13_(11000000,16000000]	N	68.6371	0.011079	2.2654	1	2	3	0.0283019
13	12000000	17000000	13_(12000000,17000000]	N	69.0138	0.01141	3.5598	0	3	3	0.0283019
13	13000000	18000000	13_(13000000,18000000]	N	68.1325	0.01169	4.7829	0	2	2	0.0188679
13	14000000	19000000	13_(14000000,19000000]	N	67.2589	0.011985	6.2704	0	2	2	0.0188679
13	15000000	20000000	13_(15000000,20000000]	N	67.4594	0.012311	7.5333	0	1	1	0.00943396
13	16000000	21000000	13_(16000000,21000000]	N	71.6288	0.01294	7.8868	0	2	2	0.0188679
13	17000000	21992815	13_(17000000,21992815]
14	0	5000000	14_(0,5000000]	Y	72.2694	0.012884	7.719	0	3	3	0.0283019
14	1000000	6000000	14_(1000000,6000000]	Y	68.6696	0.011535	8.3395	0	2	2	0.0188679
14	2000000	7000000	14_(2000000,7000000]	Y	69.2482	0.012303	7.2809	1	0	1	0.00943396
14	3000000	8000000	14_(3000000,8000000]	Y	71.6032	0.011658	5.4633	1	0	1	0.00943396
14	4000000	9000000	14_(4000000,9000000]	Y	71.9231	0.011341	4.2019	1	0	1	0.00943396
14	5000000	10000000	14_(5000000,10000000]	Y	70.6518	0.011525	3.1639	1	0	1	0.00943396
14	6000000	11000000	14_(6000000,11000000]	Y	67.1621	0.010812	2.886	1	1	2	0.0188679
14	7000000	12000000	14_(7000000,12000000]	Y	69.5916	0.011556	2.7576	0	2	2	0.0188679
14	8000000	13000000	14_(8000000,13000000]	Y	64.2276	0.011678	3.0373	0	3	3	0.0283019
14	9000000	14000000	14_(9000000,14000000]	Y	60.3957	0.011236	3.1769	0	3	3	0.0283019
14	10000000	15000000	14_(10000000,15000000]	Y	63.6283	0.011128	3.2532	0	3	3	0.0283019
14	11000000	16000000	14_(11000000,16000000]	Y	67.2152	0.011189	2.7112	0	3	3	0.0283019
14	12000000	16408376	14_(12000000,16408376]
15	0	5000000	15_(0,5000000]	N	77.0386	0.010867	6.6371	5	3	8	0.0754717
15	1000000	6000000	15_(1000000,6000000]	N	70.1978	0.012409	7.6575	3	3	6	0.0566038
15	2000000	7000000	15_(2000000,7000000]	N	70.1531	0.013568	7.83	2	3	5	0.0471698
15	3000000	8000000	15_(3000000,8000000]	N	65.9418	0.014385	7.0702	1	3	4	0.0377358
15	4000000	9000000	15_(4000000,9000000]	N	62.5279	0.013883	5.3255	0	4	4	0.0377358
15	5000000	10000000	15_(5000000,10000000]	N	60.864	0.012949	4.1798	0	5	5	0.0471698
15	6000000	11000000	15_(6000000,11000000]	N	61.1078	0.012523	3.486	0	4	4	0.0377358
15	7000000	12000000	15_(7000000,12000000]	N	63.2471	0.012163	3.1646	0	3	3	0.0283019
15	8000000	13000000	15_(8000000,13000000]	N	68.1244	0.011537	2.8544	0	2	2	0.0188679
15	9000000	14000000	15_(9000000,14000000]	N	70.4704	0.01146	3.6289	0	1	1	0.00943396
15	10000000	15000000	15_(10000000,15000000]	N	67.7648	0.011476	3.8432	1	0	1	0.00943396
15	11000000	16000000	15_(11000000,16000000]	N	69.8302	0.01161	3.5114	1	1	2	0.0188679
15	12000000	17000000	15_(12000000,17000000]	N	65.7142	0.01167	2.9232	1	1	2	0.0188679
15	13000000	18000000	15_(13000000,18000000]	N	55.6494	0.011621	2.4994	1	1	2	0.0188679
15	14000000	18287517	15_(14000000,18287517]
16	0	5000000	16_(0,5000000]	Y	55.9013	0.011627	5.229	3	5	8	0.0754717
16	1000000	6000000	16_(1000000,6000000]	Y	46.8479	0.011371	3.7513	3	4	7	0.0660377
16	2000000	7000000	16_(2000000,7000000]	Y	45.6649	0.011609	2.0367	3	3	6	0.0566038
16	3000000	8000000	16_(3000000,8000000]	Y	49.5886	0.011225	0.5343	2	1	3	0.0283019
16	4000000	9000000	16_(4000000,9000000]	Y	45.0463	0.011781	0.6624	2	0	2	0.0188679
16	5000000	10000000	16_(5000000,10000000]	Y	55.1583	0.011421	1.2399	1	0	1	0.00943396
16	6000000	11000000	16_(6000000,11000000]	Y	65.7657	0.011996	1.956	1	0	1	0.00943396
16	7000000	12000000	16_(7000000,12000000]	Y	70.6373	0.011925	2.8432	1	0	1	0.00943396
16	8000000	13000000	16_(8000000,13000000]	Y	68.015	0.012105	3.9134	2	0	2	0.0188679
16	9000000	14000000	16_(9000000,14000000]	Y	69.9032	0.011694	5.3292	1	1	2	0.0188679
16	10000000	15000000	16_(10000000,15000000]	Y	72.5516	0.012279	5.1683	1	1	2	0.0188679
16	11000000	16000000	16_(11000000,16000000]	Y	70.9286	0.012834	5.8207	3	2	5	0.0471698
16	12000000	17000000	16_(12000000,17000000]	Y	67.3089	0.013418	6.3778	3	2	5	0.0471698
16	13000000	18000000	16_(13000000,18000000]	Y	68.4949	0.012613	6.6855	2	3	5	0.0471698
16	14000000	19000000	16_(14000000,19000000]	Y	68.7234	0.012515	5.8713	2	3	5	0.0471698
16	15000000	19652119	16_(15000000,19652119]
17	0	5000000	17_(0,5000000]	Y	68.9262	0.01182	5.8568	2	1	3	0.0283019
17	1000000	6000000	17_(1000000,6000000]	Y	67.989	0.012337	5.436	2	0	2	0.0188679
17	2000000	7000000	17_(2000000,7000000]	Y	67.0682	0.011081	3.1879	2	1	3	0.0283019
17	3000000	8000000	17_(3000000,8000000]	Y	62.4535	0.011373	1.7751	2	1	3	0.0283019
17	4000000	9000000	17_(4000000,9000000]	Y	63.3982	0.011232	1.1124	0	2	2	0.0188679
17	5000000	10000000	17_(5000000,10000000]	Y	66.3598	0.012236	0.5553	0	2	2	0.0188679
17	6000000	11000000	17_(6000000,11000000]	Y	64.8846	0.012319	0.534	0	2	2	0.0188679
17	7000000	12000000	17_(7000000,12000000]	Y	61.9697	0.012534	0.8332	0	1	1	0.00943396
17	8000000	13000000	17_(8000000,13000000]	Y	65.4759	0.01055	1.5186	0	1	1	0.00943396
17	9000000	14000000	17_(9000000,14000000]	Y	66.2516	0.011037	1.914	0	0	0	0
17	10000000	15000000	17_(10000000,15000000]	Y	67.4521	0.011125	2.3847	0	0	0	0
17	11000000	16000000	17_(11000000,16000000]	Y	69.6512	0.011503	2.9623	0	0	0	0
17	12000000	17000000	17_(12000000,17000000]	Y	70.7005	0.011591	3.6791	0	0	0	0
17	13000000	18000000	17_(13000000,18000000]	Y	70.2404	0.012446	4.8025	1	1	2	0.0188679
17	14000000	19000000	17_(14000000,19000000]	Y	69.4734	0.012903	6.5055	1	2	3	0.0283019
17	15000000	20000000	17_(15000000,20000000]	Y	71.9288	0.012255	7.6294	1	2	3	0.0283019
17	16000000	21000000	17_(16000000,21000000]	Y	73.7781	0.011649	7.7066	2	2	4	0.0377358
17	17000000	21092886	17_(17000000,21092886]
18	0	5000000	18_(0,5000000]	Y	56.6552	0.012228	2.3044	1	0	1	0.00943396
18	1000000	6000000	18_(1000000,6000000]	Y	58.5463	0.012014	2.9195	1	2	3	0.0283019
18	2000000	7000000	18_(2000000,7000000]	Y	68.4609	0.012125	3.1862	1	3	4	0.0377358
18	3000000	8000000	18_(3000000,8000000]	Y	73.143	0.011961	3.3035	1	3	4	0.0377358
18	4000000	9000000	18_(4000000,9000000]	Y	71.6441	0.012396	3.5915	0	3	3	0.0283019
18	5000000	10000000	18_(5000000,10000000]	Y	72.8692	0.010991	3.2057	0	3	3	0.0283019
18	6000000	11000000	18_(6000000,11000000]	Y	71.3142	0.011562	3.518	1	2	3	0.0283019
18	7000000	12000000	18_(7000000,12000000]	Y	66.0202	0.011845	4.5763	1	2	3	0.0283019
18	8000000	13000000	18_(8000000,13000000]	Y	63.7588	0.013597	6.1811	1	2	3	0.0283019
18	9000000	14000000	18_(9000000,14000000]	Y	63.6175	0.014229	7.2981	2	2	4	0.0377358
18	10000000	15000000	18_(10000000,15000000]	Y	63.0168	0.013032	7.8247	4	3	7	0.0660377
18	11000000	16000000	18_(11000000,16000000]	Y	69.109	0.011803	6.9957	3	2	5	0.0471698
18	12000000	16178624	18_(12000000,16178624]
19	0	5000000	19_(0,5000000]	Y	67.4437	0.01117	7.5187	1	1	2	0.0188679
19	1000000	6000000	19_(1000000,6000000]	Y	71.1341	0.011633	6.6503	1	2	3	0.0283019
19	2000000	7000000	19_(2000000,7000000]	Y	69.187	0.011194	4.7541	1	2	3	0.0283019
19	3000000	8000000	19_(3000000,8000000]	Y	68.2837	0.011645	2.7934	1	2	3	0.0283019
19	4000000	9000000	19_(4000000,9000000]	Y	68.0457	0.010949	1.2403	1	2	3	0.0283019
19	5000000	10000000	19_(5000000,10000000]	Y	65.4028	0.011227	0.6948	2	1	3	0.0283019
19	6000000	11000000	19_(6000000,11000000]	Y	64.0396	0.010824	0.2456	1	0	1	0.00943396
19	7000000	12000000	19_(7000000,12000000]	Y	66.0863	0.011094	0.2883	1	0	1	0.00943396
19	8000000	13000000	19_(8000000,13000000]	Y	68.7461	0.011854	0.5342	2	1	3	0.0283019
19	9000000	14000000	19_(9000000,14000000]	Y	67.1535	0.011892	0.7265	2	1	3	0.0283019
19	10000000	15000000	19_(10000000,15000000]	Y	72.9867	0.012654	1.689	2	1	3	0.0283019
19	11000000	16000000	19_(11000000,16000000]	Y	73.7756	0.013087	3.6071	2	1	3	0.0283019
19	12000000	17000000	19_(12000000,17000000]	Y	69.3122	0.013297	5.2873	3	1	4	0.0377358
19	13000000	18000000	19_(13000000,18000000]	Y	68.3995	0.013308	6.4004	2	0	2	0.0188679
19	14000000	19000000	19_(14000000,19000000]	Y	69.4637	0.013196	7.159	3	2	5	0.0471698
19	15000000	20000000	19_(15000000,20000000]	Y	71.1718	0.012137	6.4581	2	3	5	0.0471698
19	16000000	20450314	19_(16000000,20450314]
20	0	5000000	20_(0,5000000]	N	66.8946	0.012718	7.2591	2	1	3	0.0283019
20	1000000	6000000	20_(1000000,6000000]	N	69.2658	0.012101	7.7716	2	1	3	0.0283019
20	2000000	7000000	20_(2000000,7000000]	N	67.1633	0.01284	7.419	1	1	2	0.0188679
20	3000000	8000000	20_(3000000,8000000]	N	70.9493	0.013618	5.5422	0	1	1	0.00943396
20	4000000	9000000	20_(4000000,9000000]	N	74.0024	0.013461	3.4836	0	2	2	0.0188679
20	5000000	10000000	20_(5000000,10000000]	N	79.3851	0.012337	2.0939	0	1	1	0.00943396
20	6000000	11000000	20_(6000000,11000000]	N	79.1932	0.011913	1.1213	1	2	3	0.0283019
20	7000000	12000000	20_(7000000,12000000]	N	77.9983	0.011503	0.6299	1	2	3	0.0283019
20	8000000	13000000	20_(8000000,13000000]	N	69.2044	0.011361	0.3629	1	3	4	0.0377358
20	9000000	14000000	20_(9000000,14000000]	N	61.1203	0.011234	0.2028	1	3	4	0.0377358
20	10000000	15000000	20_(10000000,15000000]	N	55.2354	0.011134	0.1388	1	3	4	0.0377358
20	11000000	16000000	20_(11000000,16000000]	N	55.1618	0.011148	0.3419	0	2	2	0.0188679
20	12000000	17000000	20_(12000000,17000000]	N	57.1799	0.011038	1.0475	0	2	2	0.0188679
20	13000000	18000000	20_(13000000,18000000]	N	59.7135	0.01133	2.2355	0	1	1	0.00943396
20	14000000	19000000	20_(14000000,19000000]	N	62.2546	0.011493	4.5016	2	0	2	0.0188679
20	15000000	20000000	20_(15000000,20000000]	N	66.0429	0.011762	5.7975	4	0	4	0.0377358
20	16000000	21000000	20_(16000000,21000000]	N	61.774	0.012328	6.5267	4	0	4	0.0377358
20	17000000	21492179	20_(17000000,21492179]
21	0	5000000	21_(0,5000000]	Y	52.5267	0.011803	3.961	2	1	3	0.0283019
21	1000000	6000000	21_(1000000,6000000]	Y	56.059	0.011357	3.1783	1	0	1	0.00943396
21	2000000	7000000	21_(2000000,7000000]	Y	56.6492	0.011315	1.8512	0	0	0	0
21	3000000	8000000	21_(3000000,8000000]	Y	56.4536	0.012074	1.0902	0	0	0	0
21	4000000	9000000	21_(4000000,9000000]	Y	57.8561	0.012906	1.2402	1	1	2	0.0188679
21	5000000	10000000	21_(5000000,10000000]	Y	59.7996	0.01271	2.3303	1	1	2	0.0188679
21	6000000	11000000	21_(6000000,11000000]	Y	66.3385	0.013473	3.7626	1	1	2	0.0188679
21	7000000	12000000	21_(7000000,12000000]	Y	65.9223	0.013826	5.4091	3	1	4	0.0377358
21	8000000	13000000	21_(8000000,13000000]	Y	67.9615	0.013543	7.369	3	1	4	0.0377358
21	9000000	14000000	21_(9000000,14000000]	Y	61.7036	0.013752	8.6099	2	1	3	0.0283019
21	10000000	15000000	21_(10000000,15000000]	Y	67.7272	0.011063	7.7639	2	2	4	0.0377358
21	11000000	15364080	21_(11000000,15364080]

## Sheet: 5_Per_chr_mu
CHR	TSP	NSP
1	4.13002e-09	5.734e-09
10	4.56972e-09	4.50065e-09
11	2.70722e-09	2.68661e-09
12	5.34533e-09	NA
13	1.49203e-09	3.98198e-09
14	7.58472e-09	3.12711e-09
15	7.91278e-09	5.44016e-09
16	5.61441e-09	5.9106e-09
17	4.45191e-09	2.95547e-09
18	5.85765e-09	4.67677e-09
19	NA	4.73929e-09
2	1.27433e-09	3.08525e-09
20	4.55683e-09	3.84215e-09
21	3.01846e-09	3.81334e-09
3	1.14567e-08	6.76727e-09
4	4.5959e-09	3.63033e-09
5	3.02022e-09	3.45304e-09
6	5.69147e-09	3.29954e-09
7.1	9.94863e-09	1.02507e-08
7.2	6.87366e-09	5.45205e-09
8	1.51714e-09	4.80869e-09
9	1.53116e-09	6.03511e-09

## Sheet: 6_DNM_type
type	subtype	count	species	n	prop	ymax	ymin
intron	intron	53	3sp	40	46.087	46.087	0
non-gene	non-gene	41	3sp	40	35.6522	81.7391	46.087
exon	missense	9	3sp	40	7.82609	89.5652	81.7391
exon	synonymous	5	3sp	40	4.34783	93.913	89.5652
exon	UTR	7	3sp	40	6.08696	100	93.913
intron	intron	126	9sp	106	40.9091	40.9091	0
non-gene	non-gene	135	9sp	106	43.8312	84.7403	40.9091
exon	missense	21	9sp	106	6.81818	91.5584	84.7403
exon	synonymous	13	9sp	106	4.22078	95.7792	91.5584
exon	UTR	13	9sp	106	4.22078	100	95.7792

## Sheet: 7_CpG
ID	Species	Population	Family	Type	Type_CGI	Type_CpG	FNR	CG_DNM	DNM	All_CGS	mu
Gacu02_F101	Gasacu	Gasacu	Gacu02	CGI_CpG	CGI	CpG	0.0497264	0	0	11720455	0
Gacu02_F102	Gasacu	Gasacu	Gacu02	CGI_CpG	CGI	CpG	0.0793061	0	0	11703542	0
Gacu02_F103	Gasacu	Gasacu	Gacu02	CGI_CpG	CGI	CpG	0.0551232	0	0	11764919	0
Gacu02_F104	Gasacu	Gasacu	Gacu02	CGI_CpG	CGI	CpG	0.0642413	0	0	11752584	0
Gacu02_F105	Gasacu	Gasacu	Gacu02	CGI_CpG	CGI	CpG	0.0699296	0	0	11382228	0
Gacu02_F106	Gasacu	Gasacu	Gacu02	CGI_CpG	CGI	CpG	0.075982	0	0	11654646	0
Gacu02_F107	Gasacu	Gasacu	Gacu02	CGI_CpG	CGI	CpG	0.0787489	0	0	11591879	0
Gacu02_F108	Gasacu	Gasacu	Gacu02	CGI_CpG	CGI	CpG	0.0570893	0	0	11720340	0
Gacu02_F109	Gasacu	Gasacu	Gacu02	CGI_CpG	CGI	CpG	0.072663	1	1	11545328	4.6701e-08
Gacu02_F110	Gasacu	Gasacu	Gacu02	CGI_CpG	CGI	CpG	0.074689	1	1	11349552	4.76106e-08
Gacu03_F101	Gasacu	Gasacu	Gacu03	CGI_CpG	CGI	CpG	0.0632219	0	0	11394880	0
Gacu03_F102	Gasacu	Gasacu	Gacu03	CGI_CpG	CGI	CpG	0.0511487	0	0	11801482	0
Gacu03_F103	Gasacu	Gasacu	Gacu03	CGI_CpG	CGI	CpG	0.0852146	0	0	11064628	0
Gacu03_F104	Gasacu	Gasacu	Gacu03	CGI_CpG	CGI	CpG	0.0624701	0	0	11735038	0
Gacu03_F105	Gasacu	Gasacu	Gacu03	CGI_CpG	CGI	CpG	0.0629174	0	0	11506413	0
Gacu03_F106	Gasacu	Gasacu	Gacu03	CGI_CpG	CGI	CpG	0.0898346	2	2	11213480	9.79804e-08
Gacu03_F107	Gasacu	Gasacu	Gacu03	CGI_CpG	CGI	CpG	0.0625409	0	0	11570011	0
Gacu03_F108	Gasacu	Gasacu	Gacu03	CGI_CpG	CGI	CpG	0.0708263	0	0	11643771	0
Gacu03_F109	Gasacu	Gasacu	Gacu03	CGI_CpG	CGI	CpG	0.0770423	0	0	11302146	0
Gacu03_F110	Gasacu	Gasacu	Gacu03	CGI_CpG	CGI	CpG	0.0803166	0	0	11009647	0
Gacu04_F101	Gasacu	Gasacu	Gacu04	CGI_CpG	CGI	CpG	0.0530445	0	0	11444225	0
Gacu04_F102	Gasacu	Gasacu	Gacu04	CGI_CpG	CGI	CpG	0.0824823	0	0	11392228	0
Gacu04_F103	Gasacu	Gasacu	Gacu04	CGI_CpG	CGI	CpG	0.0734254	0	0	11396661	0
Gacu04_F104	Gasacu	Gasacu	Gacu04	CGI_CpG	CGI	CpG	0.103802	0	0	10889755	0
Gacu04_F105	Gasacu	Gasacu	Gacu04	CGI_CpG	CGI	CpG	0.0733025	0	0	10565396	0
Gacu04_F106	Gasacu	Gasacu	Gacu04	CGI_CpG	CGI	CpG	0.0720462	0	0	11151078	0
Gacu04_F107	Gasacu	Gasacu	Gacu04	CGI_CpG	CGI	CpG	0.0649406	0	0	11508846	0
Gacu04_F108	Gasacu	Gasacu	Gacu04	CGI_CpG	CGI	CpG	0.0609528	0	0	11534553	0
Gacu04_F109	Gasacu	Gasacu	Gacu04	CGI_CpG	CGI	CpG	0.0676516	0	0	11666352	0
Gacu04_F110	Gasacu	Gasacu	Gacu04	CGI_CpG	CGI	CpG	0.0598967	0	0	11632894	0
Gacu05_F101	Gasacu	Gasacu	Gacu05	CGI_CpG	CGI	CpG	0.0691871	0	0	11711974	0
Gacu05_F102	Gasacu	Gasacu	Gacu05	CGI_CpG	CGI	CpG	0.0742362	0	0	11593159	0
Gacu05_F103	Gasacu	Gasacu	Gacu05	CGI_CpG	CGI	CpG	0.0601328	0	0	11560392	0
Gacu05_F104	Gasacu	Gasacu	Gacu05	CGI_CpG	CGI	CpG	0.0634015	0	0	11626615	0
Gacu05_F105	Gasacu	Gasacu	Gacu05	CGI_CpG	CGI	CpG	0.108025	0	0	10659773	0
Gacu05_F106	Gasacu	Gasacu	Gacu05	CGI_CpG	CGI	CpG	0.123584	0	0	10400792	0
Gacu05_F107	Gasacu	Gasacu	Gacu05	CGI_CpG	CGI	CpG	0.0666001	0	0	10677240	0
Gacu05_F108	Gasacu	Gasacu	Gacu05	CGI_CpG	CGI	CpG	0.0893521	0	0	10831930	0
Gacu05_F109	Gasacu	Gasacu	Gacu05	CGI_CpG	CGI	CpG	0.103594	0	0	10847275	0
Gacu05_F110	Gasacu	Gasacu	Gacu05	CGI_CpG	CGI	CpG	0.122271	0	0	9829966	0
fin_por02_F1A02	Punpun	POR	POR02	CGI_CpG	CGI	CpG	0.0549	1	1	8551892	6.18629e-08
fin_por02_F1A05	Punpun	POR	POR02	CGI_CpG	CGI	CpG	0.0513	0	0	9368003	0
fin_por02_F1A07	Punpun	POR	POR02	CGI_CpG	CGI	CpG	0.0513	0	0	9614050	0
fin_por02_F1A08	Punpun	POR	POR02	CGI_CpG	CGI	CpG	0.0539	2	2	9707810	1.08878e-07
fin_por02_F1A09	Punpun	POR	POR02	CGI_CpG	CGI	CpG	0.066	0	0	8300125	0
fin_por02_F1A10	Punpun	POR	POR02	CGI_CpG	CGI	CpG	0.0505	0	0	9677850	0
fin_por02_F1A11	Punpun	POR	POR02	CGI_CpG	CGI	CpG	0.0733	0	0	7365005	0
fin_por02_F1A12	Punpun	POR	POR02	CGI_CpG	CGI	CpG	0.0525	1	1	9856329	5.35397e-08
fin_por02_F1A13	Punpun	POR	POR02	CGI_CpG	CGI	CpG	0.0505	0	0	9521652	0
fin_por02_F1A14	Punpun	POR	POR02	CGI_CpG	CGI	CpG	0.0532	0	0	9641445	0
fin_por06_F1M01	Punpun	POR	POR06_12_13	CGI_CpG	CGI	CpG	0.0586	0	0	8523044	0
fin_por12_F1M01	Punpun	POR	POR06_12_13	CGI_CpG	CGI	CpG	0.0574	1	1	8385294	6.32593e-08
fin_por13_F1F01	Punpun	POR	POR06_12_13	CGI_CpG	CGI	CpG	0.0676	0	0	6998243	0
fin_por13_F1F02	Punpun	POR	POR06_12_13	CGI_CpG	CGI	CpG	0.0679	0	0	6264518	0
porout03_F2_01	Punpun	POR	POR06_12_13	CGI_CpG	CGI	CpG	0.0843	0	0	8835559	0
porout03_F2_02	Punpun	POR	POR06_12_13	CGI_CpG	CGI	CpG	0.0663	0	0	9504367	0
porout03_F2_03	Punpun	POR	POR06_12_13	CGI_CpG	CGI	CpG	0.0619	0	0	9209603	0
porout03_F2_04	Punpun	POR	POR06_12_13	CGI_CpG	CGI	CpG	0.059	0	0	9236389	0
porout03_F2_05	Punpun	POR	POR06_12_13	CGI_CpG	CGI	CpG	0.0602	0	0	9284561	0
porout03_F2_06	Punpun	POR	POR06_12_13	CGI_CpG	CGI	CpG	0.0741	0	0	8799579	0
porout03_F2_07	Punpun	POR	POR06_12_13	CGI_CpG	CGI	CpG	0.0616	1	1	9200791	5.79104e-08
porout03_F2_08	Punpun	POR	POR06_12_13	CGI_CpG	CGI	CpG	0.063	0	0	8664952	0
porout03_F2_09	Punpun	POR	POR06_12_13	CGI_CpG	CGI	CpG	0.0648	0	0	9082272	0
porout03_F2_10	Punpun	POR	POR06_12_13	CGI_CpG	CGI	CpG	0.0596	0	0	9214095	0
porout10_F2_01	Punpun	POR	POR06_12_13	CGI_CpG	CGI	CpG	0.066	0	0	9011797	0
porout10_F2_02	Punpun	POR	POR06_12_13	CGI_CpG	CGI	CpG	0.0622	0	0	9344164	0
porout10_F2_03	Punpun	POR	POR06_12_13	CGI_CpG	CGI	CpG	0.0558	0	0	9750615	0
porout10_F2_04	Punpun	POR	POR06_12_13	CGI_CpG	CGI	CpG	0.0615	0	0	9340999	0
porout10_F2_05	Punpun	POR	POR06_12_13	CGI_CpG	CGI	CpG	0.0655	0	0	9234926	0
porout10_F2_06	Punpun	POR	POR06_12_13	CGI_CpG	CGI	CpG	0.0613	0	0	9109796	0
porout10_F2_07	Punpun	POR	POR06_12_13	CGI_CpG	CGI	CpG	0.0611	0	0	9265831	0
porout10_F2_08	Punpun	POR	POR06_12_13	CGI_CpG	CGI	CpG	0.0618	1	1	9145887	5.82705e-08
porout10_F2_09	Punpun	POR	POR06_12_13	CGI_CpG	CGI	CpG	0.0598	1	1	9420269	5.64529e-08
porout10_F2_10	Punpun	POR	POR06_12_13	CGI_CpG	CGI	CpG	0.0578	0	0	9560157	0
fin_por11_F1A01	Punpun	POR	POR11	CGI_CpG	CGI	CpG	0.0541	0	0	9835293	0
fin_por11_F1A02	Punpun	POR	POR11	CGI_CpG	CGI	CpG	0.0543	0	0	9742479	0
fin_por11_F1A03	Punpun	POR	POR11	CGI_CpG	CGI	CpG	0.0564	0	0	9738434	0
fin_por11_F1A04	Punpun	POR	POR11	CGI_CpG	CGI	CpG	0.0538	0	0	9758361	0
fin_por11_F1A06	Punpun	POR	POR11	CGI_CpG	CGI	CpG	0.0586	0	0	9411326	0
fin_por11_F1A08	Punpun	POR	POR11	CGI_CpG	CGI	CpG	0.0647	0	0	9150681	0
fin_por11_F1B01	Punpun	POR	POR11	CGI_CpG	CGI	CpG	0.051	0	0	10070154	0
fin_por11_F1B04	Punpun	POR	POR11	CGI_CpG	CGI	CpG	0.0559	1	1	9800885	5.40364e-08
fin_por11_F1B05	Punpun	POR	POR11	CGI_CpG	CGI	CpG	0.0642	1	1	9100066	5.87141e-08
fin_por11_F1B07	Punpun	POR	POR11	CGI_CpG	CGI	CpG	0.0632	0	0	9155329	0
fin_por31_F1A01	Punpun	POR	POR31	CGI_CpG	CGI	CpG	0.0546	0	0	9852426	0
fin_por31_F1A03	Punpun	POR	POR31	CGI_CpG	CGI	CpG	0.0522	0	0	10076314	0
fin_por31_F1A04	Punpun	POR	POR31	CGI_CpG	CGI	CpG	0.0584	1	1	9655585	5.49952e-08
fin_por31_F1A05	Punpun	POR	POR31	CGI_CpG	CGI	CpG	0.0573	0	0	9901543	0
fin_por31_F1A06	Punpun	POR	POR31	CGI_CpG	CGI	CpG	0.0574	0	0	9672010	0
fin_por31_F1A07	Punpun	POR	POR31	CGI_CpG	CGI	CpG	0.0604	0	0	9652413	0
fin_por31_F1A08	Punpun	POR	POR31	CGI_CpG	CGI	CpG	0.057	0	0	9692759	0
fin_por31_F1A09	Punpun	POR	POR31	CGI_CpG	CGI	CpG	0.0534	0	0	9908009	0
fin_por31_F1A10	Punpun	POR	POR31	CGI_CpG	CGI	CpG	0.0597	0	0	9488125	0
fin_por31_F1A11	Punpun	POR	POR31	CGI_CpG	CGI	CpG	0.0569	0	0	9548843	0
TVA_24_F1_F	Punpun	TVA	TVA24	CGI_CpG	CGI	CpG	0.0487	0	0	10382868	0
TVA_24_F1_M	Punpun	TVA	TVA24	CGI_CpG	CGI	CpG	0.0471	0	0	10410294	0
TVA_24_F2_01	Punpun	TVA	TVA24	CGI_CpG	CGI	CpG	0.0653	0	0	10355739	0
TVA_24_F2_02	Punpun	TVA	TVA24	CGI_CpG	CGI	CpG	0.0657	0	0	10452259	0
TVA_24_F2_03	Punpun	TVA	TVA24	CGI_CpG	CGI	CpG	0.0657	0	0	10524668	0
TVA_24_F2_04	Punpun	TVA	TVA24	CGI_CpG	CGI	CpG	0.0678	0	0	10323550	0
TVA_24_F2_05	Punpun	TVA	TVA24	CGI_CpG	CGI	CpG	0.0672	0	0	10360997	0
TVA_24_F2_06	Punpun	TVA	TVA24	CGI_CpG	CGI	CpG	0.0645	0	0	10443070	0
TVA_24_F2_07	Punpun	TVA	TVA24	CGI_CpG	CGI	CpG	0.0678	0	0	10240031	0
TVA_24_F2_08	Punpun	TVA	TVA24	CGI_CpG	CGI	CpG	0.0712	0	0	10296183	0
TVA_24_F2_09	Punpun	TVA	TVA24	CGI_CpG	CGI	CpG	0.0652	1	1	10460741	5.11315e-08
TVA_24_F2_10	Punpun	TVA	TVA24	CGI_CpG	CGI	CpG	0.0681	0	0	10277775	0
fin_tva32_F1A02	Punpun	TVA	TVA32	CGI_CpG	CGI	CpG	0.0514	0	0	9810865	0
fin_tva32_F1A03	Punpun	TVA	TVA32	CGI_CpG	CGI	CpG	0.0535	0	0	9880257	0
fin_tva32_F1A05	Punpun	TVA	TVA32	CGI_CpG	CGI	CpG	0.0524	0	0	9745415	0
fin_tva32_F1A06	Punpun	TVA	TVA32	CGI_CpG	CGI	CpG	0.0544	0	0	9811331	0
fin_tva32_F1A07	Punpun	TVA	TVA32	CGI_CpG	CGI	CpG	0.0552	0	0	9796826	0
fin_tva32_F1A08	Punpun	TVA	TVA32	CGI_CpG	CGI	CpG	0.0521	0	0	9484888	0
fin_tva32_F1A09	Punpun	TVA	TVA32	CGI_CpG	CGI	CpG	0.0574	0	0	9295949	0
fin_tva32_F1A10	Punpun	TVA	TVA32	CGI_CpG	CGI	CpG	0.0579	0	0	9099509	0
fin_tva32_F1B03	Punpun	TVA	TVA32	CGI_CpG	CGI	CpG	0.054	0	0	9901204	0
fin_tva32_F1B04	Punpun	TVA	TVA32	CGI_CpG	CGI	CpG	0.0556	0	0	9524853	0
fin_tva34_F1A03	Punpun	TVA	TVA34	CGI_CpG	CGI	CpG	0.0602	0	0	9576536	0
fin_tva34_F1B01	Punpun	TVA	TVA34	CGI_CpG	CGI	CpG	0.0571	1	1	9799845	5.4111e-08
fin_tva34_F1B03	Punpun	TVA	TVA34	CGI_CpG	CGI	CpG	0.0546	0	0	9968963	0
fin_tva34_F1B04	Punpun	TVA	TVA34	CGI_CpG	CGI	CpG	0.0543	0	0	9980399	0
fin_tva34_F1B05	Punpun	TVA	TVA34	CGI_CpG	CGI	CpG	0.0518	0	0	10017943	0
fin_tva34_F1B06	Punpun	TVA	TVA34	CGI_CpG	CGI	CpG	0.056	1	1	9962638	5.31647e-08
fin_tva34_F1B07	Punpun	TVA	TVA34	CGI_CpG	CGI	CpG	0.0571	0	0	9815501	0
fin_tva34_F1B08	Punpun	TVA	TVA34	CGI_CpG	CGI	CpG	0.0562	0	0	9929012	0
fin_tva34_F1B09	Punpun	TVA	TVA34	CGI_CpG	CGI	CpG	0.0562	0	0	9709972	0
fin_tva36_F0_M	Punpun	TVA	TVA34	CGI_CpG	CGI	CpG	0.0598	0	0	9877657	0
fin_tva36_F1A05	Punpun	TVA	TVA36	CGI_CpG	CGI	CpG	0.0546	0	0	8971368	0
fin_tva36_F1A06	Punpun	TVA	TVA36	CGI_CpG	CGI	CpG	0.0507	0	0	9586139	0
fin_tva36_F1A08	Punpun	TVA	TVA36	CGI_CpG	CGI	CpG	0.0513	0	0	9482859	0
fin_tva36_F1A09	Punpun	TVA	TVA36	CGI_CpG	CGI	CpG	0.0529	1	1	9281760	5.68779e-08
fin_tva36_F1B05	Punpun	TVA	TVA36	CGI_CpG	CGI	CpG	0.057	0	0	8741092	0
fin_tva36_F1B06	Punpun	TVA	TVA36	CGI_CpG	CGI	CpG	0.0511	0	0	9436792	0
fin_tva36_F1B07	Punpun	TVA	TVA36	CGI_CpG	CGI	CpG	0.0541	0	0	9132734	0
fin_tva36_F1B08	Punpun	TVA	TVA36	CGI_CpG	CGI	CpG	0.051	0	0	9563486	0
fin_tva36_F1B09	Punpun	TVA	TVA36	CGI_CpG	CGI	CpG	0.0495	0	0	9722440	0
fin_tva38_F0_M	Punpun	TVA	TVA36	CGI_CpG	CGI	CpG	0.0545	0	0	9021247	0
fin_tva38_F1A07	Punpun	TVA	TVA38	CGI_CpG	CGI	CpG	0.0497	0	0	8630470	0
fin_tva38_F1A08	Punpun	TVA	TVA38	CGI_CpG	CGI	CpG	0.0479	0	0	8949230	0
fin_tva38_F1A09	Punpun	TVA	TVA38	CGI_CpG	CGI	CpG	0.0614	0	0	5840426	0
fin_tva38_F1A18	Punpun	TVA	TVA38	CGI_CpG	CGI	CpG	0.0627	0	0	5727921	0
fin_tva38_F1A19	Punpun	TVA	TVA38	CGI_CpG	CGI	CpG	0.0611	0	0	4829195	0
fin_tva38_F1A20	Punpun	TVA	TVA38	CGI_CpG	CGI	CpG	0.0516	0	0	7605856	0
fin_tva38_F1A21	Punpun	TVA	TVA38	CGI_CpG	CGI	CpG	0.047	0	0	9031960	0
fin_tva38_F1A22	Punpun	TVA	TVA38	CGI_CpG	CGI	CpG	0.0577	0	0	5039775	0
fin_tva38_F1B07	Punpun	TVA	TVA38	CGI_CpG	CGI	CpG	0.0495	0	0	8049740	0
fin_tva38_F1B08	Punpun	TVA	TVA38	CGI_CpG	CGI	CpG	0.0483	1	1	8682403	6.05104e-08
Gacu02_F101	Gasacu	Gasacu	Gacu02	CGI_NonCpG	CGI	NonCpG	0.0497264	0	0	31912824	0
Gacu02_F102	Gasacu	Gasacu	Gacu02	CGI_NonCpG	CGI	NonCpG	0.0793061	0	0	31737639	0
Gacu02_F103	Gasacu	Gasacu	Gacu02	CGI_NonCpG	CGI	NonCpG	0.0551232	0	0	31991588	0
Gacu02_F104	Gasacu	Gasacu	Gacu02	CGI_NonCpG	CGI	NonCpG	0.0642413	0	0	31963704	0
Gacu02_F105	Gasacu	Gasacu	Gacu02	CGI_NonCpG	CGI	NonCpG	0.0699296	0	0	30938028	0
Gacu02_F106	Gasacu	Gasacu	Gacu02	CGI_NonCpG	CGI	NonCpG	0.075982	0	0	31611800	0
Gacu02_F107	Gasacu	Gasacu	Gacu02	CGI_NonCpG	CGI	NonCpG	0.0787489	0	0	31534910	0
Gacu02_F108	Gasacu	Gasacu	Gacu02	CGI_NonCpG	CGI	NonCpG	0.0570893	0	0	31877610	0
Gacu02_F109	Gasacu	Gasacu	Gacu02	CGI_NonCpG	CGI	NonCpG	0.072663	0	0	31444280	0
Gacu02_F110	Gasacu	Gasacu	Gacu02	CGI_NonCpG	CGI	NonCpG	0.074689	0	0	30887647	0
Gacu03_F101	Gasacu	Gasacu	Gacu03	CGI_NonCpG	CGI	NonCpG	0.0632219	0	0	30987859	0
Gacu03_F102	Gasacu	Gasacu	Gacu03	CGI_NonCpG	CGI	NonCpG	0.0511487	0	0	32083819	0
Gacu03_F103	Gasacu	Gasacu	Gacu03	CGI_NonCpG	CGI	NonCpG	0.0852146	0	0	30138943	0
Gacu03_F104	Gasacu	Gasacu	Gacu03	CGI_NonCpG	CGI	NonCpG	0.0624701	0	0	31872955	0
Gacu03_F105	Gasacu	Gasacu	Gacu03	CGI_NonCpG	CGI	NonCpG	0.0629174	0	0	31257327	0
Gacu03_F106	Gasacu	Gasacu	Gacu03	CGI_NonCpG	CGI	NonCpG	0.0898346	0	0	30429439	0
Gacu03_F107	Gasacu	Gasacu	Gacu03	CGI_NonCpG	CGI	NonCpG	0.0625409	0	0	31426613	0
Gacu03_F108	Gasacu	Gasacu	Gacu03	CGI_NonCpG	CGI	NonCpG	0.0708263	0	2	31592673	3.40657e-08
Gacu03_F109	Gasacu	Gasacu	Gacu03	CGI_NonCpG	CGI	NonCpG	0.0770423	0	0	30678460	0
Gacu03_F110	Gasacu	Gasacu	Gacu03	CGI_NonCpG	CGI	NonCpG	0.0803166	0	0	30098638	0
Gacu04_F101	Gasacu	Gasacu	Gacu04	CGI_NonCpG	CGI	NonCpG	0.0530445	0	0	31123983	0
Gacu04_F102	Gasacu	Gasacu	Gacu04	CGI_NonCpG	CGI	NonCpG	0.0824823	0	0	30980052	0
Gacu04_F103	Gasacu	Gasacu	Gacu04	CGI_NonCpG	CGI	NonCpG	0.0734254	0	0	31093319	0
Gacu04_F104	Gasacu	Gasacu	Gacu04	CGI_NonCpG	CGI	NonCpG	0.103802	0	0	29746257	0
Gacu04_F105	Gasacu	Gasacu	Gacu04	CGI_NonCpG	CGI	NonCpG	0.0733025	1	1	28640036	1.8839e-08
Gacu04_F106	Gasacu	Gasacu	Gacu04	CGI_NonCpG	CGI	NonCpG	0.0720462	0	0	30301994	0
Gacu04_F107	Gasacu	Gasacu	Gacu04	CGI_NonCpG	CGI	NonCpG	0.0649406	1	2	31456700	3.39976e-08
Gacu04_F108	Gasacu	Gasacu	Gacu04	CGI_NonCpG	CGI	NonCpG	0.0609528	0	0	31529292	0
Gacu04_F109	Gasacu	Gasacu	Gacu04	CGI_NonCpG	CGI	NonCpG	0.0676516	0	0	31826539	0
Gacu04_F110	Gasacu	Gasacu	Gacu04	CGI_NonCpG	CGI	NonCpG	0.0598967	0	0	31711502	0
Gacu05_F101	Gasacu	Gasacu	Gacu05	CGI_NonCpG	CGI	NonCpG	0.0691871	0	0	31856231	0
Gacu05_F102	Gasacu	Gasacu	Gacu05	CGI_NonCpG	CGI	NonCpG	0.0742362	0	0	31452195	0
Gacu05_F103	Gasacu	Gasacu	Gacu05	CGI_NonCpG	CGI	NonCpG	0.0601328	0	0	31604372	0
Gacu05_F104	Gasacu	Gasacu	Gacu05	CGI_NonCpG	CGI	NonCpG	0.0634015	0	0	31728506	0
Gacu05_F105	Gasacu	Gasacu	Gacu05	CGI_NonCpG	CGI	NonCpG	0.108025	0	0	29278268	0
Gacu05_F106	Gasacu	Gasacu	Gacu05	CGI_NonCpG	CGI	NonCpG	0.123584	0	1	28599876	1.99478e-08
Gacu05_F107	Gasacu	Gasacu	Gacu05	CGI_NonCpG	CGI	NonCpG	0.0666001	0	0	29121674	0
Gacu05_F108	Gasacu	Gasacu	Gacu05	CGI_NonCpG	CGI	NonCpG	0.0893521	0	0	29754857	0
Gacu05_F109	Gasacu	Gasacu	Gacu05	CGI_NonCpG	CGI	NonCpG	0.103594	0	0	29666903	0
Gacu05_F110	Gasacu	Gasacu	Gacu05	CGI_NonCpG	CGI	NonCpG	0.122271	1	1	27382110	2.08038e-08
fin_por02_F1A02	Punpun	POR	POR02	CGI_NonCpG	CGI	NonCpG	0.0549	0	0	22193689	0
fin_por02_F1A05	Punpun	POR	POR02	CGI_NonCpG	CGI	NonCpG	0.0513	0	0	24256403	0
fin_por02_F1A07	Punpun	POR	POR02	CGI_NonCpG	CGI	NonCpG	0.0513	0	0	24872004	0
fin_por02_F1A08	Punpun	POR	POR02	CGI_NonCpG	CGI	NonCpG	0.0539	0	0	25022069	0
fin_por02_F1A09	Punpun	POR	POR02	CGI_NonCpG	CGI	NonCpG	0.066	0	2	21414858	4.99963e-08
fin_por02_F1A10	Punpun	POR	POR02	CGI_NonCpG	CGI	NonCpG	0.0505	0	0	25102321	0
fin_por02_F1A11	Punpun	POR	POR02	CGI_NonCpG	CGI	NonCpG	0.0733	0	0	19033215	0
fin_por02_F1A12	Punpun	POR	POR02	CGI_NonCpG	CGI	NonCpG	0.0525	0	0	25526489	0
fin_por02_F1A13	Punpun	POR	POR02	CGI_NonCpG	CGI	NonCpG	0.0505	0	0	24701514	0
fin_por02_F1A14	Punpun	POR	POR02	CGI_NonCpG	CGI	NonCpG	0.0532	0	1	24944479	2.11708e-08
fin_por06_F1M01	Punpun	POR	POR06_12_13	CGI_NonCpG	CGI	NonCpG	0.0586	0	0	22183954	0
fin_por12_F1M01	Punpun	POR	POR06_12_13	CGI_NonCpG	CGI	NonCpG	0.0574	0	0	21829952	0
fin_por13_F1F01	Punpun	POR	POR06_12_13	CGI_NonCpG	CGI	NonCpG	0.0676	0	0	18469303	0
fin_por13_F1F02	Punpun	POR	POR06_12_13	CGI_NonCpG	CGI	NonCpG	0.0679	0	0	16897422	0
porout03_F2_01	Punpun	POR	POR06_12_13	CGI_NonCpG	CGI	NonCpG	0.0843	0	0	22969312	0
porout03_F2_02	Punpun	POR	POR06_12_13	CGI_NonCpG	CGI	NonCpG	0.0663	0	0	24601523	0
porout03_F2_03	Punpun	POR	POR06_12_13	CGI_NonCpG	CGI	NonCpG	0.0619	0	0	23908670	0
porout03_F2_04	Punpun	POR	POR06_12_13	CGI_NonCpG	CGI	NonCpG	0.059	0	0	23975537	0
porout03_F2_05	Punpun	POR	POR06_12_13	CGI_NonCpG	CGI	NonCpG	0.0602	0	0	24088596	0
porout03_F2_06	Punpun	POR	POR06_12_13	CGI_NonCpG	CGI	NonCpG	0.0741	0	0	22819751	0
porout03_F2_07	Punpun	POR	POR06_12_13	CGI_NonCpG	CGI	NonCpG	0.0616	0	0	23861868	0
porout03_F2_08	Punpun	POR	POR06_12_13	CGI_NonCpG	CGI	NonCpG	0.063	0	0	22588562	0
porout03_F2_09	Punpun	POR	POR06_12_13	CGI_NonCpG	CGI	NonCpG	0.0648	0	0	23614076	0
porout03_F2_10	Punpun	POR	POR06_12_13	CGI_NonCpG	CGI	NonCpG	0.0596	0	0	23943029	0
porout10_F2_01	Punpun	POR	POR06_12_13	CGI_NonCpG	CGI	NonCpG	0.066	0	0	23442718	0
porout10_F2_02	Punpun	POR	POR06_12_13	CGI_NonCpG	CGI	NonCpG	0.0622	0	0	24248203	0
porout10_F2_03	Punpun	POR	POR06_12_13	CGI_NonCpG	CGI	NonCpG	0.0558	0	0	25293029	0
porout10_F2_04	Punpun	POR	POR06_12_13	CGI_NonCpG	CGI	NonCpG	0.0615	0	0	24267202	0
porout10_F2_05	Punpun	POR	POR06_12_13	CGI_NonCpG	CGI	NonCpG	0.0655	0	0	23984269	0
porout10_F2_06	Punpun	POR	POR06_12_13	CGI_NonCpG	CGI	NonCpG	0.0613	0	0	23662178	0
porout10_F2_07	Punpun	POR	POR06_12_13	CGI_NonCpG	CGI	NonCpG	0.0611	0	0	24024612	0
porout10_F2_08	Punpun	POR	POR06_12_13	CGI_NonCpG	CGI	NonCpG	0.0618	0	0	23747579	0
porout10_F2_09	Punpun	POR	POR06_12_13	CGI_NonCpG	CGI	NonCpG	0.0598	0	0	24410493	0
porout10_F2_10	Punpun	POR	POR06_12_13	CGI_NonCpG	CGI	NonCpG	0.0578	0	0	24781944	0
fin_por11_F1A01	Punpun	POR	POR11	CGI_NonCpG	CGI	NonCpG	0.0541	0	0	25574954	0
fin_por11_F1A02	Punpun	POR	POR11	CGI_NonCpG	CGI	NonCpG	0.0543	0	0	25344516	0
fin_por11_F1A03	Punpun	POR	POR11	CGI_NonCpG	CGI	NonCpG	0.0564	0	0	25303184	0
fin_por11_F1A04	Punpun	POR	POR11	CGI_NonCpG	CGI	NonCpG	0.0538	1	2	25392680	4.16206e-08
fin_por11_F1A06	Punpun	POR	POR11	CGI_NonCpG	CGI	NonCpG	0.0586	0	0	24529639	0
fin_por11_F1A08	Punpun	POR	POR11	CGI_NonCpG	CGI	NonCpG	0.0647	0	0	23806244	0
fin_por11_F1B01	Punpun	POR	POR11	CGI_NonCpG	CGI	NonCpG	0.051	0	0	26227199	0
fin_por11_F1B04	Punpun	POR	POR11	CGI_NonCpG	CGI	NonCpG	0.0559	0	1	25464655	2.07976e-08
fin_por11_F1B05	Punpun	POR	POR11	CGI_NonCpG	CGI	NonCpG	0.0642	0	0	23643732	0
fin_por11_F1B07	Punpun	POR	POR11	CGI_NonCpG	CGI	NonCpG	0.0632	0	0	23798690	0
fin_por31_F1A01	Punpun	POR	POR31	CGI_NonCpG	CGI	NonCpG	0.0546	0	1	25609785	2.06514e-08
fin_por31_F1A03	Punpun	POR	POR31	CGI_NonCpG	CGI	NonCpG	0.0522	0	0	26335527	0
fin_por31_F1A04	Punpun	POR	POR31	CGI_NonCpG	CGI	NonCpG	0.0584	0	0	25131707	0
fin_por31_F1A05	Punpun	POR	POR31	CGI_NonCpG	CGI	NonCpG	0.0573	0	0	25716540	0
fin_por31_F1A06	Punpun	POR	POR31	CGI_NonCpG	CGI	NonCpG	0.0574	1	1	25111337	2.11238e-08
fin_por31_F1A07	Punpun	POR	POR31	CGI_NonCpG	CGI	NonCpG	0.0604	0	0	25061463	0
fin_por31_F1A08	Punpun	POR	POR31	CGI_NonCpG	CGI	NonCpG	0.057	0	0	25170779	0
fin_por31_F1A09	Punpun	POR	POR31	CGI_NonCpG	CGI	NonCpG	0.0534	0	0	25779518	0
fin_por31_F1A10	Punpun	POR	POR31	CGI_NonCpG	CGI	NonCpG	0.0597	0	0	24693064	0
fin_por31_F1A11	Punpun	POR	POR31	CGI_NonCpG	CGI	NonCpG	0.0569	0	0	24867663	0
TVA_24_F1_F	Punpun	TVA	TVA24	CGI_NonCpG	CGI	NonCpG	0.0487	0	0	26901042	0
TVA_24_F1_M	Punpun	TVA	TVA24	CGI_NonCpG	CGI	NonCpG	0.0471	0	0	26979221	0
TVA_24_F2_01	Punpun	TVA	TVA24	CGI_NonCpG	CGI	NonCpG	0.0653	0	0	26780690	0
TVA_24_F2_02	Punpun	TVA	TVA24	CGI_NonCpG	CGI	NonCpG	0.0657	0	0	27063886	0
TVA_24_F2_03	Punpun	TVA	TVA24	CGI_NonCpG	CGI	NonCpG	0.0657	0	0	27268454	0
TVA_24_F2_04	Punpun	TVA	TVA24	CGI_NonCpG	CGI	NonCpG	0.0678	0	0	26669070	0
TVA_24_F2_05	Punpun	TVA	TVA24	CGI_NonCpG	CGI	NonCpG	0.0672	0	0	26781060	0
TVA_24_F2_06	Punpun	TVA	TVA24	CGI_NonCpG	CGI	NonCpG	0.0645	0	0	27020379	0
TVA_24_F2_07	Punpun	TVA	TVA24	CGI_NonCpG	CGI	NonCpG	0.0678	1	1	26466031	2.02662e-08
TVA_24_F2_08	Punpun	TVA	TVA24	CGI_NonCpG	CGI	NonCpG	0.0712	0	0	26602231	0
TVA_24_F2_09	Punpun	TVA	TVA24	CGI_NonCpG	CGI	NonCpG	0.0652	0	0	27081291	0
TVA_24_F2_10	Punpun	TVA	TVA24	CGI_NonCpG	CGI	NonCpG	0.0681	0	0	26560849	0
fin_tva32_F1A02	Punpun	TVA	TVA32	CGI_NonCpG	CGI	NonCpG	0.0514	0	0	25489194	0
fin_tva32_F1A03	Punpun	TVA	TVA32	CGI_NonCpG	CGI	NonCpG	0.0535	0	0	25644338	0
fin_tva32_F1A05	Punpun	TVA	TVA32	CGI_NonCpG	CGI	NonCpG	0.0524	0	0	25308299	0
fin_tva32_F1A06	Punpun	TVA	TVA32	CGI_NonCpG	CGI	NonCpG	0.0544	0	0	25484944	0
fin_tva32_F1A07	Punpun	TVA	TVA32	CGI_NonCpG	CGI	NonCpG	0.0552	0	0	25357273	0
fin_tva32_F1A08	Punpun	TVA	TVA32	CGI_NonCpG	CGI	NonCpG	0.0521	1	1	24606144	2.1437e-08
fin_tva32_F1A09	Punpun	TVA	TVA32	CGI_NonCpG	CGI	NonCpG	0.0574	0	0	24106231	0
fin_tva32_F1A10	Punpun	TVA	TVA32	CGI_NonCpG	CGI	NonCpG	0.0579	0	0	23636130	0
fin_tva32_F1B03	Punpun	TVA	TVA32	CGI_NonCpG	CGI	NonCpG	0.054	0	0	25660464	0
fin_tva32_F1B04	Punpun	TVA	TVA32	CGI_NonCpG	CGI	NonCpG	0.0556	0	0	24707593	0
fin_tva34_F1A03	Punpun	TVA	TVA34	CGI_NonCpG	CGI	NonCpG	0.0602	0	0	24865105	0
fin_tva34_F1B01	Punpun	TVA	TVA34	CGI_NonCpG	CGI	NonCpG	0.0571	1	1	25449891	2.08362e-08
fin_tva34_F1B03	Punpun	TVA	TVA34	CGI_NonCpG	CGI	NonCpG	0.0546	0	0	25973177	0
fin_tva34_F1B04	Punpun	TVA	TVA34	CGI_NonCpG	CGI	NonCpG	0.0543	0	0	25986051	0
fin_tva34_F1B05	Punpun	TVA	TVA34	CGI_NonCpG	CGI	NonCpG	0.0518	0	1	26080198	2.0219e-08
fin_tva34_F1B06	Punpun	TVA	TVA34	CGI_NonCpG	CGI	NonCpG	0.056	0	0	25905244	0
fin_tva34_F1B07	Punpun	TVA	TVA34	CGI_NonCpG	CGI	NonCpG	0.0571	0	0	25498326	0
fin_tva34_F1B08	Punpun	TVA	TVA34	CGI_NonCpG	CGI	NonCpG	0.0562	0	0	25792145	0
fin_tva34_F1B09	Punpun	TVA	TVA34	CGI_NonCpG	CGI	NonCpG	0.0562	0	0	25288801	0
fin_tva36_F0_M	Punpun	TVA	TVA34	CGI_NonCpG	CGI	NonCpG	0.0598	0	0	25653835	0
fin_tva36_F1A05	Punpun	TVA	TVA36	CGI_NonCpG	CGI	NonCpG	0.0546	0	0	23365525	0
fin_tva36_F1A06	Punpun	TVA	TVA36	CGI_NonCpG	CGI	NonCpG	0.0507	0	1	24855719	2.11905e-08
fin_tva36_F1A08	Punpun	TVA	TVA36	CGI_NonCpG	CGI	NonCpG	0.0513	0	0	24654491	0
fin_tva36_F1A09	Punpun	TVA	TVA36	CGI_NonCpG	CGI	NonCpG	0.0529	0	0	24143284	0
fin_tva36_F1B05	Punpun	TVA	TVA36	CGI_NonCpG	CGI	NonCpG	0.057	0	0	22794064	0
fin_tva36_F1B06	Punpun	TVA	TVA36	CGI_NonCpG	CGI	NonCpG	0.0511	0	0	24543268	0
fin_tva36_F1B07	Punpun	TVA	TVA36	CGI_NonCpG	CGI	NonCpG	0.0541	1	1	23723151	2.22819e-08
fin_tva36_F1B08	Punpun	TVA	TVA36	CGI_NonCpG	CGI	NonCpG	0.051	0	0	24799607	0
fin_tva36_F1B09	Punpun	TVA	TVA36	CGI_NonCpG	CGI	NonCpG	0.0495	0	0	25242737	0
fin_tva38_F0_M	Punpun	TVA	TVA36	CGI_NonCpG	CGI	NonCpG	0.0545	0	0	23460558	0
fin_tva38_F1A07	Punpun	TVA	TVA38	CGI_NonCpG	CGI	NonCpG	0.0497	0	0	22462722	0
fin_tva38_F1A08	Punpun	TVA	TVA38	CGI_NonCpG	CGI	NonCpG	0.0479	0	0	23211717	0
fin_tva38_F1A09	Punpun	TVA	TVA38	CGI_NonCpG	CGI	NonCpG	0.0614	0	0	15341708	0
fin_tva38_F1A18	Punpun	TVA	TVA38	CGI_NonCpG	CGI	NonCpG	0.0627	0	0	14819095	0
fin_tva38_F1A19	Punpun	TVA	TVA38	CGI_NonCpG	CGI	NonCpG	0.0611	0	0	12850681	0
fin_tva38_F1A20	Punpun	TVA	TVA38	CGI_NonCpG	CGI	NonCpG	0.0516	0	0	19834167	0
fin_tva38_F1A21	Punpun	TVA	TVA38	CGI_NonCpG	CGI	NonCpG	0.047	0	0	23429845	0
fin_tva38_F1A22	Punpun	TVA	TVA38	CGI_NonCpG	CGI	NonCpG	0.0577	0	0	13549007	0
fin_tva38_F1B07	Punpun	TVA	TVA38	CGI_NonCpG	CGI	NonCpG	0.0495	0	0	20915703	0
fin_tva38_F1B08	Punpun	TVA	TVA38	CGI_NonCpG	CGI	NonCpG	0.0483	0	1	22492535	2.33578e-08
Gacu02_F101	Gasacu	Gasacu	Gacu02	NonCGI_CpG	NonCGI	CpG	0.0497264	2	2	42182189	2.49472e-08
Gacu02_F102	Gasacu	Gasacu	Gacu02	NonCGI_CpG	NonCGI	CpG	0.0793061	1	1	42684721	1.27228e-08
Gacu02_F103	Gasacu	Gasacu	Gacu02	NonCGI_CpG	NonCGI	CpG	0.0551232	0	0	42867585	0
Gacu02_F104	Gasacu	Gasacu	Gacu02	NonCGI_CpG	NonCGI	CpG	0.0642413	2	2	42941658	2.48861e-08
Gacu02_F105	Gasacu	Gasacu	Gacu02	NonCGI_CpG	NonCGI	CpG	0.0699296	0	0	42519476	0
Gacu02_F106	Gasacu	Gasacu	Gacu02	NonCGI_CpG	NonCGI	CpG	0.075982	0	0	42653888	0
Gacu02_F107	Gasacu	Gasacu	Gacu02	NonCGI_CpG	NonCGI	CpG	0.0787489	2	2	42373334	2.56171e-08
Gacu02_F108	Gasacu	Gasacu	Gacu02	NonCGI_CpG	NonCGI	CpG	0.0570893	1	1	43068600	1.23123e-08
Gacu02_F109	Gasacu	Gasacu	Gacu02	NonCGI_CpG	NonCGI	CpG	0.072663	1	1	42521771	1.26801e-08
Gacu02_F110	Gasacu	Gasacu	Gacu02	NonCGI_CpG	NonCGI	CpG	0.074689	0	0	42397091	0
Gacu03_F101	Gasacu	Gasacu	Gacu03	NonCGI_CpG	NonCGI	CpG	0.0632219	0	0	42543595	0
Gacu03_F102	Gasacu	Gasacu	Gacu03	NonCGI_CpG	NonCGI	CpG	0.0511487	0	0	42959613	0
Gacu03_F103	Gasacu	Gasacu	Gacu03	NonCGI_CpG	NonCGI	CpG	0.0852146	3	3	41945906	3.90915e-08
Gacu03_F104	Gasacu	Gasacu	Gacu03	NonCGI_CpG	NonCGI	CpG	0.0624701	0	0	42859845	0
Gacu03_F105	Gasacu	Gasacu	Gacu03	NonCGI_CpG	NonCGI	CpG	0.0629174	0	0	42604947	0
Gacu03_F106	Gasacu	Gasacu	Gacu03	NonCGI_CpG	NonCGI	CpG	0.0898346	0	0	41710764	0
Gacu03_F107	Gasacu	Gasacu	Gacu03	NonCGI_CpG	NonCGI	CpG	0.0625409	0	0	42591300	0
Gacu03_F108	Gasacu	Gasacu	Gacu03	NonCGI_CpG	NonCGI	CpG	0.0708263	0	0	42754485	0
Gacu03_F109	Gasacu	Gasacu	Gacu03	NonCGI_CpG	NonCGI	CpG	0.0770423	0	0	42034788	0
Gacu03_F110	Gasacu	Gasacu	Gacu03	NonCGI_CpG	NonCGI	CpG	0.0803166	0	0	40952409	0
Gacu04_F101	Gasacu	Gasacu	Gacu04	NonCGI_CpG	NonCGI	CpG	0.0530445	0	0	40224597	0
Gacu04_F102	Gasacu	Gasacu	Gacu04	NonCGI_CpG	NonCGI	CpG	0.0824823	0	0	41727649	0
Gacu04_F103	Gasacu	Gasacu	Gacu04	NonCGI_CpG	NonCGI	CpG	0.0734254	1	1	41933620	1.28685e-08
Gacu04_F104	Gasacu	Gasacu	Gacu04	NonCGI_CpG	NonCGI	CpG	0.103802	1	1	41039390	1.35946e-08
Gacu04_F105	Gasacu	Gasacu	Gacu04	NonCGI_CpG	NonCGI	CpG	0.0733025	0	0	37969886	0
Gacu04_F106	Gasacu	Gasacu	Gacu04	NonCGI_CpG	NonCGI	CpG	0.0720462	0	0	39809225	0
Gacu04_F107	Gasacu	Gasacu	Gacu04	NonCGI_CpG	NonCGI	CpG	0.0649406	0	0	42242044	0
Gacu04_F108	Gasacu	Gasacu	Gacu04	NonCGI_CpG	NonCGI	CpG	0.0609528	2	2	42077218	2.53085e-08
Gacu04_F109	Gasacu	Gasacu	Gacu04	NonCGI_CpG	NonCGI	CpG	0.0676516	1	1	42760767	1.25414e-08
Gacu04_F110	Gasacu	Gasacu	Gacu04	NonCGI_CpG	NonCGI	CpG	0.0598967	0	0	42080540	0
Gacu05_F101	Gasacu	Gasacu	Gacu05	NonCGI_CpG	NonCGI	CpG	0.0691871	0	0	43012932	0
Gacu05_F102	Gasacu	Gasacu	Gacu05	NonCGI_CpG	NonCGI	CpG	0.0742362	1	1	42403069	1.27372e-08
Gacu05_F103	Gasacu	Gasacu	Gacu05	NonCGI_CpG	NonCGI	CpG	0.0601328	3	3	42314683	3.77167e-08
Gacu05_F104	Gasacu	Gasacu	Gacu05	NonCGI_CpG	NonCGI	CpG	0.0634015	2	2	42284417	2.52503e-08
Gacu05_F105	Gasacu	Gasacu	Gacu05	NonCGI_CpG	NonCGI	CpG	0.108025	2	2	40709179	2.75394e-08
Gacu05_F106	Gasacu	Gasacu	Gacu05	NonCGI_CpG	NonCGI	CpG	0.123584	1	1	40034443	1.42504e-08
Gacu05_F107	Gasacu	Gasacu	Gacu05	NonCGI_CpG	NonCGI	CpG	0.0666001	0	0	38465508	0
Gacu05_F108	Gasacu	Gasacu	Gacu05	NonCGI_CpG	NonCGI	CpG	0.0893521	0	0	41200754	0
Gacu05_F109	Gasacu	Gasacu	Gacu05	NonCGI_CpG	NonCGI	CpG	0.103594	3	3	40945446	4.08677e-08
Gacu05_F110	Gasacu	Gasacu	Gacu05	NonCGI_CpG	NonCGI	CpG	0.122271	0	0	40036999	0
fin_por02_F1A02	Punpun	POR	POR02	NonCGI_CpG	NonCGI	CpG	0.0549	0	0	41040071	0
fin_por02_F1A05	Punpun	POR	POR02	NonCGI_CpG	NonCGI	CpG	0.0513	1	1	42504163	1.23997e-08
fin_por02_F1A07	Punpun	POR	POR02	NonCGI_CpG	NonCGI	CpG	0.0513	0	0	42782019	0
fin_por02_F1A08	Punpun	POR	POR02	NonCGI_CpG	NonCGI	CpG	0.0539	0	0	42842684	0
fin_por02_F1A09	Punpun	POR	POR02	NonCGI_CpG	NonCGI	CpG	0.066	1	1	40102137	1.33492e-08
fin_por02_F1A10	Punpun	POR	POR02	NonCGI_CpG	NonCGI	CpG	0.0505	1	1	42984344	1.22508e-08
fin_por02_F1A11	Punpun	POR	POR02	NonCGI_CpG	NonCGI	CpG	0.0733	1	1	36946366	1.46036e-08
fin_por02_F1A12	Punpun	POR	POR02	NonCGI_CpG	NonCGI	CpG	0.0525	2	2	43252510	2.44011e-08
fin_por02_F1A13	Punpun	POR	POR02	NonCGI_CpG	NonCGI	CpG	0.0505	0	0	42746276	0
fin_por02_F1A14	Punpun	POR	POR02	NonCGI_CpG	NonCGI	CpG	0.0532	0	0	42915306	0
fin_por06_F1M01	Punpun	POR	POR06_12_13	NonCGI_CpG	NonCGI	CpG	0.0586	0	0	41264345	0
fin_por12_F1M01	Punpun	POR	POR06_12_13	NonCGI_CpG	NonCGI	CpG	0.0574	1	1	40901437	1.29689e-08
fin_por13_F1F01	Punpun	POR	POR06_12_13	NonCGI_CpG	NonCGI	CpG	0.0676	0	0	38269980	0
fin_por13_F1F02	Punpun	POR	POR06_12_13	NonCGI_CpG	NonCGI	CpG	0.0679	0	0	37762444	0
porout03_F2_01	Punpun	POR	POR06_12_13	NonCGI_CpG	NonCGI	CpG	0.0843	1	1	40678186	1.34232e-08
porout03_F2_02	Punpun	POR	POR06_12_13	NonCGI_CpG	NonCGI	CpG	0.0663	0	0	42361165	0
porout03_F2_03	Punpun	POR	POR06_12_13	NonCGI_CpG	NonCGI	CpG	0.0619	0	0	42218916	0
porout03_F2_04	Punpun	POR	POR06_12_13	NonCGI_CpG	NonCGI	CpG	0.059	0	0	42280564	0
porout03_F2_05	Punpun	POR	POR06_12_13	NonCGI_CpG	NonCGI	CpG	0.0602	0	0	42395684	0
porout03_F2_06	Punpun	POR	POR06_12_13	NonCGI_CpG	NonCGI	CpG	0.0741	0	0	41187920	0
porout03_F2_07	Punpun	POR	POR06_12_13	NonCGI_CpG	NonCGI	CpG	0.0616	0	0	42170185	0
porout03_F2_08	Punpun	POR	POR06_12_13	NonCGI_CpG	NonCGI	CpG	0.063	0	0	41491763	0
porout03_F2_09	Punpun	POR	POR06_12_13	NonCGI_CpG	NonCGI	CpG	0.0648	1	1	42007779	1.27273e-08
porout03_F2_10	Punpun	POR	POR06_12_13	NonCGI_CpG	NonCGI	CpG	0.0596	0	0	42246453	0
porout10_F2_01	Punpun	POR	POR06_12_13	NonCGI_CpG	NonCGI	CpG	0.066	1	1	42185184	1.269e-08
porout10_F2_02	Punpun	POR	POR06_12_13	NonCGI_CpG	NonCGI	CpG	0.0622	0	0	42656098	0
porout10_F2_03	Punpun	POR	POR06_12_13	NonCGI_CpG	NonCGI	CpG	0.0558	1	1	42928283	1.23357e-08
porout10_F2_04	Punpun	POR	POR06_12_13	NonCGI_CpG	NonCGI	CpG	0.0615	0	0	42672366	0
porout10_F2_05	Punpun	POR	POR06_12_13	NonCGI_CpG	NonCGI	CpG	0.0655	0	0	42368196	0
porout10_F2_06	Punpun	POR	POR06_12_13	NonCGI_CpG	NonCGI	CpG	0.0613	1	1	42256101	1.26053e-08
porout10_F2_07	Punpun	POR	POR06_12_13	NonCGI_CpG	NonCGI	CpG	0.0611	1	1	42421111	1.25536e-08
porout10_F2_08	Punpun	POR	POR06_12_13	NonCGI_CpG	NonCGI	CpG	0.0618	1	1	42256472	1.26119e-08
porout10_F2_09	Punpun	POR	POR06_12_13	NonCGI_CpG	NonCGI	CpG	0.0598	1	1	42483524	1.25178e-08
porout10_F2_10	Punpun	POR	POR06_12_13	NonCGI_CpG	NonCGI	CpG	0.0578	0	0	42545283	0
fin_por11_F1A01	Punpun	POR	POR11	NonCGI_CpG	NonCGI	CpG	0.0541	0	0	43384882	0
fin_por11_F1A02	Punpun	POR	POR11	NonCGI_CpG	NonCGI	CpG	0.0543	1	1	43236262	1.22284e-08
fin_por11_F1A03	Punpun	POR	POR11	NonCGI_CpG	NonCGI	CpG	0.0564	1	1	43210576	1.22629e-08
fin_por11_F1A04	Punpun	POR	POR11	NonCGI_CpG	NonCGI	CpG	0.0538	0	0	43253949	0
fin_por11_F1A06	Punpun	POR	POR11	NonCGI_CpG	NonCGI	CpG	0.0586	2	2	42702399	2.48756e-08
fin_por11_F1A08	Punpun	POR	POR11	NonCGI_CpG	NonCGI	CpG	0.0647	1	1	42053181	1.27122e-08
fin_por11_F1B01	Punpun	POR	POR11	NonCGI_CpG	NonCGI	CpG	0.051	0	0	43680014	0
fin_por11_F1B04	Punpun	POR	POR11	NonCGI_CpG	NonCGI	CpG	0.0559	0	0	43252777	0
fin_por11_F1B05	Punpun	POR	POR11	NonCGI_CpG	NonCGI	CpG	0.0642	1	1	42018816	1.27158e-08
fin_por11_F1B07	Punpun	POR	POR11	NonCGI_CpG	NonCGI	CpG	0.0632	0	0	42209992	0
fin_por31_F1A01	Punpun	POR	POR31	NonCGI_CpG	NonCGI	CpG	0.0546	1	1	43368448	1.2195e-08
fin_por31_F1A03	Punpun	POR	POR31	NonCGI_CpG	NonCGI	CpG	0.0522	0	0	43091502	0
fin_por31_F1A04	Punpun	POR	POR31	NonCGI_CpG	NonCGI	CpG	0.0584	1	1	43144802	1.23076e-08
fin_por31_F1A05	Punpun	POR	POR31	NonCGI_CpG	NonCGI	CpG	0.0573	1	1	43427718	1.22132e-08
fin_por31_F1A06	Punpun	POR	POR31	NonCGI_CpG	NonCGI	CpG	0.0574	0	0	43081123	0
fin_por31_F1A07	Punpun	POR	POR31	NonCGI_CpG	NonCGI	CpG	0.0604	1	1	42974489	1.23827e-08
fin_por31_F1A08	Punpun	POR	POR31	NonCGI_CpG	NonCGI	CpG	0.057	1	1	43186785	1.22774e-08
fin_por31_F1A09	Punpun	POR	POR31	NonCGI_CpG	NonCGI	CpG	0.0534	0	0	43606017	0
fin_por31_F1A10	Punpun	POR	POR31	NonCGI_CpG	NonCGI	CpG	0.0597	0	0	42904312	0
fin_por31_F1A11	Punpun	POR	POR31	NonCGI_CpG	NonCGI	CpG	0.0569	0	0	42975981	0
TVA_24_F1_F	Punpun	TVA	TVA24	NonCGI_CpG	NonCGI	CpG	0.0487	1	1	43844429	1.19878e-08
TVA_24_F1_M	Punpun	TVA	TVA24	NonCGI_CpG	NonCGI	CpG	0.0471	3	3	44002311	3.57741e-08
TVA_24_F2_01	Punpun	TVA	TVA24	NonCGI_CpG	NonCGI	CpG	0.0653	0	0	43967197	0
TVA_24_F2_02	Punpun	TVA	TVA24	NonCGI_CpG	NonCGI	CpG	0.0657	2	2	44116322	2.42613e-08
TVA_24_F2_03	Punpun	TVA	TVA24	NonCGI_CpG	NonCGI	CpG	0.0657	1	1	44319836	1.2075e-08
TVA_24_F2_04	Punpun	TVA	TVA24	NonCGI_CpG	NonCGI	CpG	0.0678	0	0	43647828	0
TVA_24_F2_05	Punpun	TVA	TVA24	NonCGI_CpG	NonCGI	CpG	0.0672	0	0	43888035	0
TVA_24_F2_06	Punpun	TVA	TVA24	NonCGI_CpG	NonCGI	CpG	0.0645	0	0	44115699	0
TVA_24_F2_07	Punpun	TVA	TVA24	NonCGI_CpG	NonCGI	CpG	0.0678	0	0	43695331	0
TVA_24_F2_08	Punpun	TVA	TVA24	NonCGI_CpG	NonCGI	CpG	0.0712	0	0	43671995	0
TVA_24_F2_09	Punpun	TVA	TVA24	NonCGI_CpG	NonCGI	CpG	0.0652	1	1	44149300	1.21151e-08
TVA_24_F2_10	Punpun	TVA	TVA24	NonCGI_CpG	NonCGI	CpG	0.0681	0	0	43733376	0
fin_tva32_F1A02	Punpun	TVA	TVA32	NonCGI_CpG	NonCGI	CpG	0.0514	0	0	43387956	0
fin_tva32_F1A03	Punpun	TVA	TVA32	NonCGI_CpG	NonCGI	CpG	0.0535	0	0	43444507	0
fin_tva32_F1A05	Punpun	TVA	TVA32	NonCGI_CpG	NonCGI	CpG	0.0524	2	2	43234282	2.44088e-08
fin_tva32_F1A06	Punpun	TVA	TVA32	NonCGI_CpG	NonCGI	CpG	0.0544	0	0	43349167	0
fin_tva32_F1A07	Punpun	TVA	TVA32	NonCGI_CpG	NonCGI	CpG	0.0552	0	0	43240193	0
fin_tva32_F1A08	Punpun	TVA	TVA32	NonCGI_CpG	NonCGI	CpG	0.0521	0	0	42919674	0
fin_tva32_F1A09	Punpun	TVA	TVA32	NonCGI_CpG	NonCGI	CpG	0.0574	2	2	42465675	2.49824e-08
fin_tva32_F1A10	Punpun	TVA	TVA32	NonCGI_CpG	NonCGI	CpG	0.0579	0	0	42147786	0
fin_tva32_F1B03	Punpun	TVA	TVA32	NonCGI_CpG	NonCGI	CpG	0.054	1	1	43445862	1.21655e-08
fin_tva32_F1B04	Punpun	TVA	TVA32	NonCGI_CpG	NonCGI	CpG	0.0556	0	0	42702677	0
fin_tva34_F1A03	Punpun	TVA	TVA34	NonCGI_CpG	NonCGI	CpG	0.0602	0	0	42940026	0
fin_tva34_F1B01	Punpun	TVA	TVA34	NonCGI_CpG	NonCGI	CpG	0.0571	0	0	43431698	0
fin_tva34_F1B03	Punpun	TVA	TVA34	NonCGI_CpG	NonCGI	CpG	0.0546	0	0	43660574	0
fin_tva34_F1B04	Punpun	TVA	TVA34	NonCGI_CpG	NonCGI	CpG	0.0543	0	0	43305758	0
fin_tva34_F1B05	Punpun	TVA	TVA34	NonCGI_CpG	NonCGI	CpG	0.0518	0	0	43350834	0
fin_tva34_F1B06	Punpun	TVA	TVA34	NonCGI_CpG	NonCGI	CpG	0.056	1	1	43625419	1.21411e-08
fin_tva34_F1B07	Punpun	TVA	TVA34	NonCGI_CpG	NonCGI	CpG	0.0571	0	0	43452383	0
fin_tva34_F1B08	Punpun	TVA	TVA34	NonCGI_CpG	NonCGI	CpG	0.0562	0	0	43589747	0
fin_tva34_F1B09	Punpun	TVA	TVA34	NonCGI_CpG	NonCGI	CpG	0.0562	0	0	43362365	0
fin_tva36_F0_M	Punpun	TVA	TVA34	NonCGI_CpG	NonCGI	CpG	0.0598	1	1	43454409	1.22382e-08
fin_tva36_F1A05	Punpun	TVA	TVA36	NonCGI_CpG	NonCGI	CpG	0.0546	0	0	41955926	0
fin_tva36_F1A06	Punpun	TVA	TVA36	NonCGI_CpG	NonCGI	CpG	0.0507	1	1	42916204	1.22728e-08
fin_tva36_F1A08	Punpun	TVA	TVA36	NonCGI_CpG	NonCGI	CpG	0.0513	0	0	42860063	0
fin_tva36_F1A09	Punpun	TVA	TVA36	NonCGI_CpG	NonCGI	CpG	0.0529	0	0	42427318	0
fin_tva36_F1B05	Punpun	TVA	TVA36	NonCGI_CpG	NonCGI	CpG	0.057	2	2	41542773	2.55266e-08
fin_tva36_F1B06	Punpun	TVA	TVA36	NonCGI_CpG	NonCGI	CpG	0.0511	0	0	42695483	0
fin_tva36_F1B07	Punpun	TVA	TVA36	NonCGI_CpG	NonCGI	CpG	0.0541	1	1	42144195	1.25426e-08
fin_tva36_F1B08	Punpun	TVA	TVA36	NonCGI_CpG	NonCGI	CpG	0.051	1	1	42924740	1.22743e-08
fin_tva36_F1B09	Punpun	TVA	TVA36	NonCGI_CpG	NonCGI	CpG	0.0495	0	0	40532087	0
fin_tva38_F0_M	Punpun	TVA	TVA36	NonCGI_CpG	NonCGI	CpG	0.0545	0	0	41993445	0
fin_tva38_F1A07	Punpun	TVA	TVA38	NonCGI_CpG	NonCGI	CpG	0.0497	0	0	41010547	0
fin_tva38_F1A08	Punpun	TVA	TVA38	NonCGI_CpG	NonCGI	CpG	0.0479	0	0	41930070	0
fin_tva38_F1A09	Punpun	TVA	TVA38	NonCGI_CpG	NonCGI	CpG	0.0614	2	2	33503824	3.17999e-08
fin_tva38_F1A18	Punpun	TVA	TVA38	NonCGI_CpG	NonCGI	CpG	0.0627	1	1	31037707	1.71871e-08
fin_tva38_F1A19	Punpun	TVA	TVA38	NonCGI_CpG	NonCGI	CpG	0.0611	0	0	28845835	0
fin_tva38_F1A20	Punpun	TVA	TVA38	NonCGI_CpG	NonCGI	CpG	0.0516	0	0	39004934	0
fin_tva38_F1A21	Punpun	TVA	TVA38	NonCGI_CpG	NonCGI	CpG	0.047	0	0	41994640	0
fin_tva38_F1A22	Punpun	TVA	TVA38	NonCGI_CpG	NonCGI	CpG	0.0577	0	0	31174291	0
fin_tva38_F1B07	Punpun	TVA	TVA38	NonCGI_CpG	NonCGI	CpG	0.0495	0	0	39788063	0
fin_tva38_F1B08	Punpun	TVA	TVA38	NonCGI_CpG	NonCGI	CpG	0.0483	1	1	41116634	1.27777e-08
Gacu02_F101	Gasacu	Gasacu	Gacu02	NonCGI_NonCpG	NonCGI	NonCpG	0.0497264	1	1	278492189	1.88933e-09
Gacu02_F102	Gasacu	Gasacu	Gacu02	NonCGI_NonCpG	NonCGI	NonCpG	0.0793061	0	2	279712051	3.88306e-09
Gacu02_F103	Gasacu	Gasacu	Gacu02	NonCGI_NonCpG	NonCGI	NonCpG	0.0551232	3	5	282377855	9.36988e-09
Gacu02_F104	Gasacu	Gasacu	Gacu02	NonCGI_NonCpG	NonCGI	NonCpG	0.0642413	3	5	282047621	9.47226e-09
Gacu02_F105	Gasacu	Gasacu	Gacu02	NonCGI_NonCpG	NonCGI	NonCpG	0.0699296	0	0	279092480	0
Gacu02_F106	Gasacu	Gasacu	Gacu02	NonCGI_NonCpG	NonCGI	NonCpG	0.075982	0	0	279742182	0
Gacu02_F107	Gasacu	Gasacu	Gacu02	NonCGI_NonCpG	NonCGI	NonCpG	0.0787489	4	9	278765680	1.75225e-08
Gacu02_F108	Gasacu	Gasacu	Gacu02	NonCGI_NonCpG	NonCGI	NonCpG	0.0570893	0	0	283249098	0
Gacu02_F109	Gasacu	Gasacu	Gacu02	NonCGI_NonCpG	NonCGI	NonCpG	0.072663	3	3	279341499	5.79053e-09
Gacu02_F110	Gasacu	Gasacu	Gacu02	NonCGI_NonCpG	NonCGI	NonCpG	0.074689	1	2	278386642	3.88207e-09
Gacu03_F101	Gasacu	Gasacu	Gacu03	NonCGI_NonCpG	NonCGI	NonCpG	0.0632219	0	3	279569294	5.7275e-09
Gacu03_F102	Gasacu	Gasacu	Gacu03	NonCGI_NonCpG	NonCGI	NonCpG	0.0511487	0	1	282619031	1.86453e-09
Gacu03_F103	Gasacu	Gasacu	Gacu03	NonCGI_NonCpG	NonCGI	NonCpG	0.0852146	3	3	275621494	5.94921e-09
Gacu03_F104	Gasacu	Gasacu	Gacu03	NonCGI_NonCpG	NonCGI	NonCpG	0.0624701	1	1	281785156	1.89263e-09
Gacu03_F105	Gasacu	Gasacu	Gacu03	NonCGI_NonCpG	NonCGI	NonCpG	0.0629174	0	1	280108506	1.90487e-09
Gacu03_F106	Gasacu	Gasacu	Gacu03	NonCGI_NonCpG	NonCGI	NonCpG	0.0898346	0	0	273441601	0
Gacu03_F107	Gasacu	Gasacu	Gacu03	NonCGI_NonCpG	NonCGI	NonCpG	0.0625409	1	2	279822831	3.8121e-09
Gacu03_F108	Gasacu	Gasacu	Gacu03	NonCGI_NonCpG	NonCGI	NonCpG	0.0708263	2	3	280681416	5.75149e-09
Gacu03_F109	Gasacu	Gasacu	Gacu03	NonCGI_NonCpG	NonCGI	NonCpG	0.0770423	0	1	275883371	1.96364e-09
Gacu03_F110	Gasacu	Gasacu	Gacu03	NonCGI_NonCpG	NonCGI	NonCpG	0.0803166	0	3	269371672	6.05482e-09
Gacu04_F101	Gasacu	Gasacu	Gacu04	NonCGI_NonCpG	NonCGI	NonCpG	0.0530445	0	2	265306112	3.98037e-09
Gacu04_F102	Gasacu	Gasacu	Gacu04	NonCGI_NonCpG	NonCGI	NonCpG	0.0824823	3	3	274050452	5.96549e-09
Gacu04_F103	Gasacu	Gasacu	Gacu04	NonCGI_NonCpG	NonCGI	NonCpG	0.0734254	0	2	276366489	3.90512e-09
Gacu04_F104	Gasacu	Gasacu	Gacu04	NonCGI_NonCpG	NonCGI	NonCpG	0.103802	1	2	269642353	4.13817e-09
Gacu04_F105	Gasacu	Gasacu	Gacu04	NonCGI_NonCpG	NonCGI	NonCpG	0.0733025	1	4	252358288	8.55213e-09
Gacu04_F106	Gasacu	Gasacu	Gacu04	NonCGI_NonCpG	NonCGI	NonCpG	0.0720462	4	5	262227557	1.02739e-08
Gacu04_F107	Gasacu	Gasacu	Gacu04	NonCGI_NonCpG	NonCGI	NonCpG	0.0649406	2	3	280190669	5.7253e-09
Gacu04_F108	Gasacu	Gasacu	Gacu04	NonCGI_NonCpG	NonCGI	NonCpG	0.0609528	1	3	279095951	5.72335e-09
Gacu04_F109	Gasacu	Gasacu	Gacu04	NonCGI_NonCpG	NonCGI	NonCpG	0.0676516	2	2	282595632	3.79539e-09
Gacu04_F110	Gasacu	Gasacu	Gacu04	NonCGI_NonCpG	NonCGI	NonCpG	0.0598967	2	3	277963653	5.74021e-09
Gacu05_F101	Gasacu	Gasacu	Gacu05	NonCGI_NonCpG	NonCGI	NonCpG	0.0691871	0	1	283229729	1.89657e-09
Gacu05_F102	Gasacu	Gasacu	Gacu05	NonCGI_NonCpG	NonCGI	NonCpG	0.0742362	0	1	277947155	1.94316e-09
Gacu05_F103	Gasacu	Gasacu	Gacu05	NonCGI_NonCpG	NonCGI	NonCpG	0.0601328	1	2	280584614	3.79201e-09
Gacu05_F104	Gasacu	Gasacu	Gacu05	NonCGI_NonCpG	NonCGI	NonCpG	0.0634015	1	1	279750717	1.90829e-09
Gacu05_F105	Gasacu	Gasacu	Gacu05	NonCGI_NonCpG	NonCGI	NonCpG	0.108025	2	3	266966683	6.29915e-09
Gacu05_F106	Gasacu	Gasacu	Gacu05	NonCGI_NonCpG	NonCGI	NonCpG	0.123584	1	3	261416677	6.54708e-09
Gacu05_F107	Gasacu	Gasacu	Gacu05	NonCGI_NonCpG	NonCGI	NonCpG	0.0666001	3	5	258050362	1.03793e-08
Gacu05_F108	Gasacu	Gasacu	Gacu05	NonCGI_NonCpG	NonCGI	NonCpG	0.0893521	1	2	270890026	4.05375e-09
Gacu05_F109	Gasacu	Gasacu	Gacu05	NonCGI_NonCpG	NonCGI	NonCpG	0.103594	0	1	269041470	2.07322e-09
Gacu05_F110	Gasacu	Gasacu	Gacu05	NonCGI_NonCpG	NonCGI	NonCpG	0.122271	1	2	263337144	4.32641e-09
fin_por02_F1A02	Punpun	POR	POR02	NonCGI_NonCpG	NonCGI	NonCpG	0.0549	1	2	281614091	3.75723e-09
fin_por02_F1A05	Punpun	POR	POR02	NonCGI_NonCpG	NonCGI	NonCpG	0.0513	1	2	290341646	3.63046e-09
fin_por02_F1A07	Punpun	POR	POR02	NonCGI_NonCpG	NonCGI	NonCpG	0.0513	1	1	291767184	1.80636e-09
fin_por02_F1A08	Punpun	POR	POR02	NonCGI_NonCpG	NonCGI	NonCpG	0.0539	0	2	291565356	3.62516e-09
fin_por02_F1A09	Punpun	POR	POR02	NonCGI_NonCpG	NonCGI	NonCpG	0.066	0	3	273288178	5.87656e-09
fin_por02_F1A10	Punpun	POR	POR02	NonCGI_NonCpG	NonCGI	NonCpG	0.0505	3	6	293343294	1.07709e-08
fin_por02_F1A11	Punpun	POR	POR02	NonCGI_NonCpG	NonCGI	NonCpG	0.0733	1	4	249598796	8.64666e-09
fin_por02_F1A12	Punpun	POR	POR02	NonCGI_NonCpG	NonCGI	NonCpG	0.0525	0	0	294488570	0
fin_por02_F1A13	Punpun	POR	POR02	NonCGI_NonCpG	NonCGI	NonCpG	0.0505	6	9	291930743	1.62345e-08
fin_por02_F1A14	Punpun	POR	POR02	NonCGI_NonCpG	NonCGI	NonCpG	0.0532	0	0	292052333	0
fin_por06_F1M01	Punpun	POR	POR06_12_13	NonCGI_NonCpG	NonCGI	NonCpG	0.0586	3	3	284438344	5.60182e-09
fin_por12_F1M01	Punpun	POR	POR06_12_13	NonCGI_NonCpG	NonCGI	NonCpG	0.0574	1	2	281243818	3.77216e-09
fin_por13_F1F01	Punpun	POR	POR06_12_13	NonCGI_NonCpG	NonCGI	NonCpG	0.0676	2	2	266257309	4.02806e-09
fin_por13_F1F02	Punpun	POR	POR06_12_13	NonCGI_NonCpG	NonCGI	NonCpG	0.0679	2	3	264017859	6.09531e-09
porout03_F2_01	Punpun	POR	POR06_12_13	NonCGI_NonCpG	NonCGI	NonCpG	0.0843	2	5	276125551	9.88736e-09
porout03_F2_02	Punpun	POR	POR06_12_13	NonCGI_NonCpG	NonCGI	NonCpG	0.0663	4	7	289290199	1.29577e-08
porout03_F2_03	Punpun	POR	POR06_12_13	NonCGI_NonCpG	NonCGI	NonCpG	0.0619	2	3	289436331	5.52445e-09
porout03_F2_04	Punpun	POR	POR06_12_13	NonCGI_NonCpG	NonCGI	NonCpG	0.059	0	4	290153597	7.32508e-09
porout03_F2_05	Punpun	POR	POR06_12_13	NonCGI_NonCpG	NonCGI	NonCpG	0.0602	2	3	290135093	5.50118e-09
porout03_F2_06	Punpun	POR	POR06_12_13	NonCGI_NonCpG	NonCGI	NonCpG	0.0741	1	4	283210110	7.62706e-09
porout03_F2_07	Punpun	POR	POR06_12_13	NonCGI_NonCpG	NonCGI	NonCpG	0.0616	1	4	289018645	7.37422e-09
porout03_F2_08	Punpun	POR	POR06_12_13	NonCGI_NonCpG	NonCGI	NonCpG	0.063	1	2	285150236	3.74271e-09
porout03_F2_09	Punpun	POR	POR06_12_13	NonCGI_NonCpG	NonCGI	NonCpG	0.0648	1	3	288444238	5.56064e-09
porout03_F2_10	Punpun	POR	POR06_12_13	NonCGI_NonCpG	NonCGI	NonCpG	0.0596	0	0	289647033	0
porout10_F2_01	Punpun	POR	POR06_12_13	NonCGI_NonCpG	NonCGI	NonCpG	0.066	1	1	289528158	1.84898e-09
porout10_F2_02	Punpun	POR	POR06_12_13	NonCGI_NonCpG	NonCGI	NonCpG	0.0622	1	1	291974285	1.82606e-09
porout10_F2_03	Punpun	POR	POR06_12_13	NonCGI_NonCpG	NonCGI	NonCpG	0.0558	1	1	293298013	1.8055e-09
porout10_F2_04	Punpun	POR	POR06_12_13	NonCGI_NonCpG	NonCGI	NonCpG	0.0615	0	1	292234518	1.82307e-09
porout10_F2_05	Punpun	POR	POR06_12_13	NonCGI_NonCpG	NonCGI	NonCpG	0.0655	2	3	290174982	5.53162e-09
porout10_F2_06	Punpun	POR	POR06_12_13	NonCGI_NonCpG	NonCGI	NonCpG	0.0613	2	3	289895496	5.51217e-09
porout10_F2_07	Punpun	POR	POR06_12_13	NonCGI_NonCpG	NonCGI	NonCpG	0.0611	1	2	290225235	3.66983e-09
porout10_F2_08	Punpun	POR	POR06_12_13	NonCGI_NonCpG	NonCGI	NonCpG	0.0618	0	0	290127101	0
porout10_F2_09	Punpun	POR	POR06_12_13	NonCGI_NonCpG	NonCGI	NonCpG	0.0598	1	3	291021291	5.48209e-09
porout10_F2_10	Punpun	POR	POR06_12_13	NonCGI_NonCpG	NonCGI	NonCpG	0.0578	2	4	290908645	7.29676e-09
fin_por11_F1A01	Punpun	POR	POR11	NonCGI_NonCpG	NonCGI	NonCpG	0.0541	1	2	295940762	3.57232e-09
fin_por11_F1A02	Punpun	POR	POR11	NonCGI_NonCpG	NonCGI	NonCpG	0.0543	2	4	295707026	7.15179e-09
fin_por11_F1A03	Punpun	POR	POR11	NonCGI_NonCpG	NonCGI	NonCpG	0.0564	0	0	295066551	0
fin_por11_F1A04	Punpun	POR	POR11	NonCGI_NonCpG	NonCGI	NonCpG	0.0538	2	2	295692420	3.57418e-09
fin_por11_F1A06	Punpun	POR	POR11	NonCGI_NonCpG	NonCGI	NonCpG	0.0586	1	2	292005197	3.63777e-09
fin_por11_F1A08	Punpun	POR	POR11	NonCGI_NonCpG	NonCGI	NonCpG	0.0647	3	4	288408005	7.41433e-09
fin_por11_F1B01	Punpun	POR	POR11	NonCGI_NonCpG	NonCGI	NonCpG	0.051	0	1	298210830	1.76677e-09
fin_por11_F1B04	Punpun	POR	POR11	NonCGI_NonCpG	NonCGI	NonCpG	0.0559	0	0	295714089	0
fin_por11_F1B05	Punpun	POR	POR11	NonCGI_NonCpG	NonCGI	NonCpG	0.0642	2	3	288225133	5.5613e-09
fin_por11_F1B07	Punpun	POR	POR11	NonCGI_NonCpG	NonCGI	NonCpG	0.0632	0	1	288926357	1.84729e-09
fin_por31_F1A01	Punpun	POR	POR31	NonCGI_NonCpG	NonCGI	NonCpG	0.0546	3	3	295700834	5.36566e-09
fin_por31_F1A03	Punpun	POR	POR31	NonCGI_NonCpG	NonCGI	NonCpG	0.0522	2	2	296495232	3.55849e-09
fin_por31_F1A04	Punpun	POR	POR31	NonCGI_NonCpG	NonCGI	NonCpG	0.0584	4	4	294292886	7.21745e-09
fin_por31_F1A05	Punpun	POR	POR31	NonCGI_NonCpG	NonCGI	NonCpG	0.0573	1	1	296403012	1.78943e-09
fin_por31_F1A06	Punpun	POR	POR31	NonCGI_NonCpG	NonCGI	NonCpG	0.0574	0	0	293873040	0
fin_por31_F1A07	Punpun	POR	POR31	NonCGI_NonCpG	NonCGI	NonCpG	0.0604	2	2	294028385	3.61966e-09
fin_por31_F1A08	Punpun	POR	POR31	NonCGI_NonCpG	NonCGI	NonCpG	0.057	2	4	294881613	7.19235e-09
fin_por31_F1A09	Punpun	POR	POR31	NonCGI_NonCpG	NonCGI	NonCpG	0.0534	2	2	297670475	3.54893e-09
fin_por31_F1A10	Punpun	POR	POR31	NonCGI_NonCpG	NonCGI	NonCpG	0.0597	1	3	293165749	5.44141e-09
fin_por31_F1A11	Punpun	POR	POR31	NonCGI_NonCpG	NonCGI	NonCpG	0.0569	2	2	294095488	3.6054e-09
TVA_24_F1_F	Punpun	TVA	TVA24	NonCGI_NonCpG	NonCGI	NonCpG	0.0487	2	2	298712312	3.51908e-09
TVA_24_F1_M	Punpun	TVA	TVA24	NonCGI_NonCpG	NonCGI	NonCpG	0.0471	1	3	299538338	5.25523e-09
TVA_24_F2_01	Punpun	TVA	TVA24	NonCGI_NonCpG	NonCGI	NonCpG	0.0653	1	3	299302995	5.36177e-09
TVA_24_F2_02	Punpun	TVA	TVA24	NonCGI_NonCpG	NonCGI	NonCpG	0.0657	1	3	299851359	5.35425e-09
TVA_24_F2_03	Punpun	TVA	TVA24	NonCGI_NonCpG	NonCGI	NonCpG	0.0657	1	1	300875793	1.77867e-09
TVA_24_F2_04	Punpun	TVA	TVA24	NonCGI_NonCpG	NonCGI	NonCpG	0.0678	1	2	295776043	3.62684e-09
TVA_24_F2_05	Punpun	TVA	TVA24	NonCGI_NonCpG	NonCGI	NonCpG	0.0672	1	2	298149856	3.59565e-09
TVA_24_F2_06	Punpun	TVA	TVA24	NonCGI_NonCpG	NonCGI	NonCpG	0.0645	2	3	299803865	5.34823e-09
TVA_24_F2_07	Punpun	TVA	TVA24	NonCGI_NonCpG	NonCGI	NonCpG	0.0678	0	5	297737742	9.00735e-09
TVA_24_F2_08	Punpun	TVA	TVA24	NonCGI_NonCpG	NonCGI	NonCpG	0.0712	3	6	296985521	1.08759e-08
TVA_24_F2_09	Punpun	TVA	TVA24	NonCGI_NonCpG	NonCGI	NonCpG	0.0652	3	7	300100748	1.24762e-08
TVA_24_F2_10	Punpun	TVA	TVA24	NonCGI_NonCpG	NonCGI	NonCpG	0.0681	3	3	297727001	5.40634e-09
fin_tva32_F1A02	Punpun	TVA	TVA32	NonCGI_NonCpG	NonCGI	NonCpG	0.0514	4	5	296491676	8.88883e-09
fin_tva32_F1A03	Punpun	TVA	TVA32	NonCGI_NonCpG	NonCGI	NonCpG	0.0535	2	2	296803303	3.55968e-09
fin_tva32_F1A05	Punpun	TVA	TVA32	NonCGI_NonCpG	NonCGI	NonCpG	0.0524	1	3	295844271	5.35061e-09
fin_tva32_F1A06	Punpun	TVA	TVA32	NonCGI_NonCpG	NonCGI	NonCpG	0.0544	2	4	295580638	7.15561e-09
fin_tva32_F1A07	Punpun	TVA	TVA32	NonCGI_NonCpG	NonCGI	NonCpG	0.0552	1	1	294942786	1.79429e-09
fin_tva32_F1A08	Punpun	TVA	TVA32	NonCGI_NonCpG	NonCGI	NonCpG	0.0521	3	4	293469870	7.18959e-09
fin_tva32_F1A09	Punpun	TVA	TVA32	NonCGI_NonCpG	NonCGI	NonCpG	0.0574	0	0	291050380	0
fin_tva32_F1A10	Punpun	TVA	TVA32	NonCGI_NonCpG	NonCGI	NonCpG	0.0579	2	3	288942387	5.5104e-09
fin_tva32_F1B03	Punpun	TVA	TVA32	NonCGI_NonCpG	NonCGI	NonCpG	0.054	1	3	296477146	5.34822e-09
fin_tva32_F1B04	Punpun	TVA	TVA32	NonCGI_NonCpG	NonCGI	NonCpG	0.0556	0	0	292335487	0
fin_tva34_F1A03	Punpun	TVA	TVA34	NonCGI_NonCpG	NonCGI	NonCpG	0.0602	1	2	293121660	3.63008e-09
fin_tva34_F1B01	Punpun	TVA	TVA34	NonCGI_NonCpG	NonCGI	NonCpG	0.0571	1	2	296740656	3.57402e-09
fin_tva34_F1B03	Punpun	TVA	TVA34	NonCGI_NonCpG	NonCGI	NonCpG	0.0546	0	0	298325263	0
fin_tva34_F1B04	Punpun	TVA	TVA34	NonCGI_NonCpG	NonCGI	NonCpG	0.0543	2	2	296839839	3.56225e-09
fin_tva34_F1B05	Punpun	TVA	TVA34	NonCGI_NonCpG	NonCGI	NonCpG	0.0518	2	4	296838385	7.10575e-09
fin_tva34_F1B06	Punpun	TVA	TVA34	NonCGI_NonCpG	NonCGI	NonCpG	0.056	2	3	297682843	5.33784e-09
fin_tva34_F1B07	Punpun	TVA	TVA34	NonCGI_NonCpG	NonCGI	NonCpG	0.0571	1	1	297235083	1.78404e-09
fin_tva34_F1B08	Punpun	TVA	TVA34	NonCGI_NonCpG	NonCGI	NonCpG	0.0562	0	2	297241650	3.5646e-09
fin_tva34_F1B09	Punpun	TVA	TVA34	NonCGI_NonCpG	NonCGI	NonCpG	0.0562	0	0	295961298	0
fin_tva36_F0_M	Punpun	TVA	TVA34	NonCGI_NonCpG	NonCGI	NonCpG	0.0598	1	2	296552085	3.58657e-09
fin_tva36_F1A05	Punpun	TVA	TVA36	NonCGI_NonCpG	NonCGI	NonCpG	0.0546	3	5	287912633	9.18467e-09
fin_tva36_F1A06	Punpun	TVA	TVA36	NonCGI_NonCpG	NonCGI	NonCpG	0.0507	4	4	293095119	7.18816e-09
fin_tva36_F1A08	Punpun	TVA	TVA36	NonCGI_NonCpG	NonCGI	NonCpG	0.0513	3	4	293227941	7.18945e-09
fin_tva36_F1A09	Punpun	TVA	TVA36	NonCGI_NonCpG	NonCGI	NonCpG	0.0529	0	1	290904042	1.81478e-09
fin_tva36_F1B05	Punpun	TVA	TVA36	NonCGI_NonCpG	NonCGI	NonCpG	0.057	0	0	285623680	0
fin_tva36_F1B06	Punpun	TVA	TVA36	NonCGI_NonCpG	NonCGI	NonCpG	0.0511	0	0	292426733	0
fin_tva36_F1B07	Punpun	TVA	TVA36	NonCGI_NonCpG	NonCGI	NonCpG	0.0541	1	4	288552038	7.32758e-09
fin_tva36_F1B08	Punpun	TVA	TVA36	NonCGI_NonCpG	NonCGI	NonCpG	0.051	0	0	293485049	0
fin_tva36_F1B09	Punpun	TVA	TVA36	NonCGI_NonCpG	NonCGI	NonCpG	0.0495	0	0	277480308	0
fin_tva38_F0_M	Punpun	TVA	TVA36	NonCGI_NonCpG	NonCGI	NonCpG	0.0545	2	4	288463646	7.33293e-09
fin_tva38_F1A07	Punpun	TVA	TVA38	NonCGI_NonCpG	NonCGI	NonCpG	0.0497	2	3	281581178	5.60566e-09
fin_tva38_F1A08	Punpun	TVA	TVA38	NonCGI_NonCpG	NonCGI	NonCpG	0.0479	0	0	287093522	0
fin_tva38_F1A09	Punpun	TVA	TVA38	NonCGI_NonCpG	NonCGI	NonCpG	0.0614	1	4	233030542	9.14401e-09
fin_tva38_F1A18	Punpun	TVA	TVA38	NonCGI_NonCpG	NonCGI	NonCpG	0.0627	0	0	213299241	0
fin_tva38_F1A19	Punpun	TVA	TVA38	NonCGI_NonCpG	NonCGI	NonCpG	0.0611	1	1	204728071	2.6012e-09
fin_tva38_F1A20	Punpun	TVA	TVA38	NonCGI_NonCpG	NonCGI	NonCpG	0.0516	1	2	268555904	3.92621e-09
fin_tva38_F1A21	Punpun	TVA	TVA38	NonCGI_NonCpG	NonCGI	NonCpG	0.047	0	0	288115366	0
fin_tva38_F1A22	Punpun	TVA	TVA38	NonCGI_NonCpG	NonCGI	NonCpG	0.0577	0	1	221150285	2.39935e-09
fin_tva38_F1B07	Punpun	TVA	TVA38	NonCGI_NonCpG	NonCGI	NonCpG	0.0495	1	1	273638746	1.92238e-09
fin_tva38_F1B08	Punpun	TVA	TVA38	NonCGI_NonCpG	NonCGI	NonCpG	0.0483	1	2	281999780	3.72607e-09

## Sheet: 8_CGS
			Mean value	3.62496e+08	6.3611e+07	5.96879e+07	1.74598e+08	1.2821e+08	1.81104e+08	1.81393e+08	3.58159e+07	9.84518e+06	2.59707e+07	5.18753e+07	4.20301e+07	2.84651e+08	1.76717e+07	7.85512e+06	1.21395e+08
			Percentage		0.17548	0.164658	0.481655	0.353687	0.499601	0.500399	0.0988034	0.0271594	0.071644	0.143106	0.115946	0.78525	0.04875	0.0216695	0.334886
			Gasacu	3.59306e+08	5.98012e+07	5.94747e+07	1.73242e+08	1.26589e+08	1.79559e+08	1.79747e+08	4.22167e+07	1.13337e+07	3.0883e+07	5.31447e+07	4.1811e+07	2.75278e+08	2.07781e+07	9.48396e+06	1.16979e+08
			Percentage		0.166435	0.165527	0.482157	0.352317	0.499739	0.500261	0.117495	0.0315433	0.0859519	0.147909	0.116366	0.766139	0.0578284	0.0263952	0.325568
			Punpun	3.637e+08	6.50487e+07	5.97683e+07	1.7511e+08	1.28822e+08	1.81687e+08	1.82014e+08	3.34005e+07	9.28347e+06	2.4117e+07	5.13962e+07	4.21127e+07	2.88187e+08	1.64995e+07	7.24046e+06	1.23061e+08
			Percentage		0.178852	0.164334	0.481468	0.354198	0.49955	0.50045	0.0918351	0.025525	0.06631	0.141315	0.11579	0.792375	0.0453657	0.0199078	0.338359
ID	Species	Population	Family	ALL_CGS	repeat	exonic	intronic	intergenetic	ALL_CG	ALL_AT	CGI	CGI_CpG	CGI_NonCpG	All_CpG	NonCGI_CpG	NonCGI_NonCpG	CGI_CG	CGI_NonCpG_CG	NonCGI_NonCpG_CG
Gacu02_F101	Gasacu	Gasacu	Gacu02	364307657	61577655	60189866	176050003	128067788	182058917	182248740	43633279	11720455	31912824	53902644	42182189	278492189	21482355	9801590	118409315
Gacu02_F102	Gasacu	Gasacu	Gacu02	365837953	60322690	60897263	176207356	128733334	182825236	183012717	43441181	11703542	31737639	54388263	42684721	279712051	21396683	9731145	118741086
Gacu02_F103	Gasacu	Gasacu	Gacu02	369001947	62080069	61027873	177992625	129981449	184404778	184597169	43756507	11764919	31991588	54632504	42867585	282377855	21551868	9824956	119987943
Gacu02_F104	Gasacu	Gasacu	Gacu02	368705567	61630782	61101213	177745670	129858684	184255427	184450140	43716288	11752584	31963704	54694242	42941658	282047621	21527905	9814279	119784818
Gacu02_F105	Gasacu	Gasacu	Gacu02	363932212	60181802	60547495	175197251	128187466	181874753	182057459	42320256	11382228	30938028	53901704	42519476	279092480	20840489	9496090	118511228
Gacu02_F106	Gasacu	Gasacu	Gacu02	365662516	60244316	60879916	176132024	128650576	182741874	182920642	43266446	11654646	31611800	54308534	42653888	279742182	21313129	9695598	118772187
Gacu02_F107	Gasacu	Gasacu	Gacu02	364265803	60315662	60214099	175824124	128227580	182036148	182229655	43126789	11591879	31534910	53965213	42373334	278765680	21227538	9676708	118440473
Gacu02_F108	Gasacu	Gasacu	Gacu02	369915648	62039181	61256881	178287785	130370982	184860274	185055374	43597950	11720340	31877610	54788940	43068600	283249098	21477853	9794374	120310683
Gacu02_F109	Gasacu	Gasacu	Gacu02	364852878	60545894	60556670	175855232	128440976	182324029	182528849	42989608	11545328	31444280	54067099	42521771	279341499	21168024	9660678	118634382
Gacu02_F110	Gasacu	Gasacu	Gacu02	363020932	59887555	60503758	174780704	127736470	181416495	181604437	42237199	11349552	30887647	53746643	42397091	278386642	20796446	9484250	118219016
Gacu03_F101	Gasacu	Gasacu	Gacu03	364495628	60248262	60675892	175436255	128383481	182156450	182339178	42382739	11394880	30987859	53938475	42543595	279569294	20874040	9516004	118732968
Gacu03_F102	Gasacu	Gasacu	Gacu03	369463945	62198337	61161107	178146181	130156657	184634889	184829056	43885301	11801482	32083819	54761095	42959613	282619031	21618576	9854079	120058049
Gacu03_F103	Gasacu	Gasacu	Gacu03	358770971	58249018	59830822	172541413	126398736	179299881	179471090	41203571	11064628	30138943	53010534	41945906	275621494	20286544	9258765	117064357
Gacu03_F104	Gasacu	Gasacu	Gacu03	368252994	61299016	60989424	177523708	129739862	184029106	184223888	43607993	11735038	31872955	54594883	42859845	281785156	21479491	9782454	119689387
Gacu03_F105	Gasacu	Gasacu	Gacu03	365477193	60658048	60750864	175919008	128807321	182640909	182836284	42763740	11506413	31257327	54111360	42604947	280108506	21061964	9592185	118970198
Gacu03_F106	Gasacu	Gasacu	Gacu03	356795284	57829129	59859853	171611969	125323462	178311365	178483919	41642919	11213480	30429439	52924244	41710764	273441601	20503895	9327152	116093490
Gacu03_F107	Gasacu	Gasacu	Gacu03	365410755	60580763	60750807	175940214	128719734	182615694	182795061	42996624	11570011	31426613	54161311	42591300	279822831	21178809	9645763	118843203
Gacu03_F108	Gasacu	Gasacu	Gacu03	366672345	60454990	60988792	176586744	129096809	183246733	183425612	43236444	11643771	31592673	54398256	42754485	280681416	21299729	9692561	119188358
Gacu03_F109	Gasacu	Gasacu	Gacu03	359898765	59011717	59987046	173097905	126813814	179860761	180038004	41980606	11302146	30678460	53336934	42034788	275883371	20671233	9406616	117152924
Gacu03_F110	Gasacu	Gasacu	Gacu03	351432366	57867045	58126846	169396713	123908807	175626143	175806223	41108285	11009647	30098638	51962056	40952409	269371672	20230695	9260288	114459022
Gacu04_F101	Gasacu	Gasacu	Gacu04	348098917	60018072	57304882	168073178	122720857	173952441	174146476	42568208	11444225	31123983	51668822	40224597	265306112	20936741	9535578	112834331
Gacu04_F102	Gasacu	Gasacu	Gacu04	358150381	59212517	59462767	172686130	126001484	178982564	179167817	42372280	11392228	30980052	53119877	41727649	274050452	20850659	9498569	116411062
Gacu04_F103	Gasacu	Gasacu	Gacu04	360790089	60205291	59345260	174297980	127146849	180302975	180487114	42489980	11396661	31093319	53330281	41933620	276366489	20902043	9547678	117476295
Gacu04_F104	Gasacu	Gasacu	Gacu04	351317755	57337831	58338094	169212235	123767426	175569018	175748737	40636012	10889755	29746257	51929145	41039390	269642353	19997546	9146470	114540026
Gacu04_F105	Gasacu	Gasacu	Gacu04	329533606	55776478	54001987	158841652	116689967	164682327	164851279	39205432	10565396	28640036	48535282	37969886	252358288	19250352	8732456	107510069
Gacu04_F106	Gasacu	Gasacu	Gacu04	343489854	57548298	56950809	165602151	120936894	171656480	171833374	41453072	11151078	30301994	50960303	39809225	262227557	20388924	9279905	111489809
Gacu04_F107	Gasacu	Gasacu	Gacu04	365398259	62352707	59775406	176560419	129062434	182599199	182799060	42965546	11508846	31456700	53750890	42242044	280190669	21130294	9665523	119244167
Gacu04_F108	Gasacu	Gasacu	Gacu04	364237014	62173365	59711640	176057355	128468019	182017048	182219966	43063845	11534553	31529292	53611771	42077218	279095951	21179510	9688400	118779251
Gacu04_F109	Gasacu	Gasacu	Gacu04	368849290	62628825	60609609	178083030	130156651	184322739	184526551	43492891	11666352	31826539	54427119	42760767	282595632	21406642	9780621	120161730
Gacu04_F110	Gasacu	Gasacu	Gacu04	363388589	61897684	59745083	175480731	128162775	181581581	181807008	43344396	11632894	31711502	53713434	42080540	277963653	21329712	9738159	118191468
Gacu05_F101	Gasacu	Gasacu	Gacu05	369810866	62263867	61099872	178394541	130316453	184804004	185006862	43568205	11711974	31856231	54724906	43012932	283229729	21457322	9783214	120333428
Gacu05_F102	Gasacu	Gasacu	Gacu05	363395578	59970007	60511363	175047924	127836291	181609192	181786386	43045354	11593159	31452195	53996228	42403069	277947155	21197979	9643231	118009029
Gacu05_F103	Gasacu	Gasacu	Gacu05	366064061	62467386	59946247	176917351	129200463	182926072	183137989	43164764	11560392	31604372	53875075	42314683	280584614	21233166	9716410	119395501
Gacu05_F104	Gasacu	Gasacu	Gacu05	365390255	62386090	59975900	176577889	128836466	182591933	182798322	43355121	11626615	31728506	53911032	42284417	279750717	21333835	9749940	118991699
Gacu05_F105	Gasacu	Gasacu	Gacu05	347613903	56537881	57582170	167638330	122393403	173721498	173892405	39938041	10659773	29278268	51368952	40709179	266966683	19640192	9019828	113382284
Gacu05_F106	Gasacu	Gasacu	Gacu05	340451788	54389893	56837354	164088210	119526224	170143135	170308653	39000668	10400792	28599876	50435235	40034443	261416677	19176025	8813411	110941037
Gacu05_F107	Gasacu	Gasacu	Gacu05	336314784	57393209	54983814	162602586	118728384	168060893	168253891	39798914	10677240	29121674	49142748	38465508	258050362	19539468	8912003	110101533
Gacu05_F108	Gasacu	Gasacu	Gacu05	352677567	57989630	58275853	170121137	124280577	176251340	176426227	40586787	10831930	29754857	52032684	41200754	270890026	19969976	9176514	115092665
Gacu05_F109	Gasacu	Gasacu	Gacu05	350501094	57244968	58200276	168878231	123422587	175161945	175339149	40514178	10847275	29666903	51792721	40945446	269041470	19930157	9121717	114295964
Gacu05_F110	Gasacu	Gasacu	Gacu05	340586219	55033202	56032643	164234131	120319445	170212760	170373459	37212076	9829966	27382110	49866965	40036999	263337144	18284774	8493051	111896958
fin_por02_F1A02	Punpun	POR	POR02	353399743	61937380	58598984	169674987	125125772	176563401	176836342	30745581	8551892	22193689	49591963	41040071	281614091	15171905	6645718	120338886
fin_por02_F1A05	Punpun	POR	POR02	366470215	65149527	60444336	176307561	129718318	183094157	183376058	33624406	9368003	24256403	51872166	42504163	290341646	16612330	7268426	123960532
fin_por02_F1A07	Punpun	POR	POR02	369035257	65738449	60840856	177565195	130629206	184297309	184737948	34486054	9614050	24872004	52396069	42782019	291767184	17041992	7452212	124455915
fin_por02_F1A08	Punpun	POR	POR02	369137919	65469845	60891680	177516150	130730089	184299820	184838099	34729879	9707810	25022069	52550494	42842684	291565356	17164859	7481825	124276164
fin_por02_F1A09	Punpun	POR	POR02	343105298	58274680	57212965	164340915	121551418	171204543	171900755	29714983	8300125	21414858	48402262	40102137	273288178	14650583	6378037	116449146
fin_por02_F1A10	Punpun	POR	POR02	371107809	66373165	60948068	178691070	131468671	185359008	185748801	34780171	9677850	25102321	52662194	42984344	293343294	17189132	7534873	125166798
fin_por02_F1A11	Punpun	POR	POR02	312943382	51702604	53277713	149354469	110311200	156338993	156604389	26398220	7365005	19033215	44311371	36946366	249598796	12985561	5651082	106425208
fin_por02_F1A12	Punpun	POR	POR02	373123898	66921033	61331455	179660919	132131524	186350746	186773152	35382818	9856329	25526489	53108839	43252510	294488570	17486784	7654503	125592922
fin_por02_F1A13	Punpun	POR	POR02	368900185	65836318	60733821	177568357	130598007	184289656	184610529	34223166	9521652	24701514	52267928	42746276	291930743	16909154	7411592	124617307
fin_por02_F1A14	Punpun	POR	POR02	369553563	65913101	61032537	178132739	130388287	184849365	184704198	34585924	9641445	24944479	52556751	42915306	292052333	17092201	7474840	124824281
fin_por06_F1M01	Punpun	POR	POR06_12_13	356409687	62905121	58666201	170947838	126795648	177889391	178520296	30706998	8523044	22183954	49787389	41264345	284438344	15163556	6663751	121444674
fin_por12_F1M01	Punpun	POR	POR06_12_13	352360501	61821128	58309831	169467808	124582862	176250512	176109989	30215246	8385294	21829952	49286731	40901437	281243818	14919231	6557452	120415619
fin_por13_F1F01	Punpun	POR	POR06_12_13	329994835	56717374	54232117	158137079	117625639	164847162	165147673	25467546	6998243	18469303	45268223	38269980	266257309	12540727	5567203	114028592
fin_por13_F1F02	Punpun	POR	POR06_12_13	324942243	56139179	52570388	156287205	116084650	162442310	162499933	23161940	6264518	16897422	44026962	37762444	264017859	11381897	5142078	113289274
porout03_F2_01	Punpun	POR	POR06_12_13	348608608	60134585	58310647	168170050	122127911	174362362	174246246	31804871	8835559	22969312	49513745	40678186	276125551	15708810	6896685	117964365
porout03_F2_02	Punpun	POR	POR06_12_13	365757254	64791290	60448230	176316066	128992958	182893815	182863439	34105890	9504367	24601523	51865532	42361165	289290199	16859776	7378754	123655530
porout03_F2_03	Punpun	POR	POR06_12_13	364773520	64700394	59985637	175474387	129313496	182151389	182622131	33118273	9209603	23908670	51428519	42218916	289436331	16368556	7181710	123545762
porout03_F2_04	Punpun	POR	POR06_12_13	365646087	64950662	60034768	175716889	129894430	182420528	183225559	33211926	9236389	23975537	51516953	42280564	290153597	16415396	7201811	123706413
porout03_F2_05	Punpun	POR	POR06_12_13	365903934	65263313	60242955	176207959	129453020	182947397	182956537	33373157	9284561	24088596	51680245	42395684	290135093	16494097	7232429	124039074
porout03_F2_06	Punpun	POR	POR06_12_13	356017360	62341972	58902889	170926650	126187821	177791507	178225853	31619330	8799579	22819751	49987499	41187920	283210110	15620896	6844362	120965860
porout03_F2_07	Punpun	POR	POR06_12_13	364251489	64717915	59980792	175237751	129032946	181989808	182261681	33062659	9200791	23861868	51370976	42170185	289018645	16339724	7161509	123462111
porout03_F2_08	Punpun	POR	POR06_12_13	357895513	63059704	58951888	172012017	126931608	178832152	179063361	31253514	8664952	22588562	50156715	41491763	285150236	15439570	6797059	121883696
porout03_F2_09	Punpun	POR	POR06_12_13	363148365	64204246	59701884	174507103	128939378	181213782	181934583	32696348	9082272	23614076	51090051	42007779	288444238	16159380	7099675	123028958
porout03_F2_10	Punpun	POR	POR06_12_13	365050610	64787098	59966856	175532159	129551595	182226108	182824502	33157124	9214095	23943029	51460548	42246453	289647033	16386348	7194770	123575064
porout10_F2_01	Punpun	POR	POR06_12_13	364167857	64996783	59777802	175242380	129147675	181974795	182193062	32454515	9011797	23442718	51196981	42185184	289528158	16033576	7044483	123736270
porout10_F2_02	Punpun	POR	POR06_12_13	368222750	66222039	60517821	177422665	130282264	184135343	184087407	33592367	9344164	24248203	52000262	42656098	291974285	16603766	7282039	124855767
porout10_F2_03	Punpun	POR	POR06_12_13	371269940	67229886	60741703	179065562	131462675	185450948	185818992	35043644	9750615	25293029	52678898	42928283	293298013	17322258	7595067	125190506
porout10_F2_04	Punpun	POR	POR06_12_13	368515085	66239618	60433870	177349132	130732083	184150705	184364380	33608201	9340999	24267202	52013365	42672366	292234518	16609859	7291644	124849091
porout10_F2_05	Punpun	POR	POR06_12_13	365762373	65378787	60250799	176108951	129402623	182916210	182846163	33219195	9234926	23984269	51603122	42368196	290174982	16415331	7203186	124113291
porout10_F2_06	Punpun	POR	POR06_12_13	364923571	65076990	59887993	175408293	129627285	182205407	182718164	32771974	9109796	23662178	51365897	42256101	289895496	16195832	7108614	123735240
porout10_F2_07	Punpun	POR	POR06_12_13	365936789	65371217	60250476	176229899	129456414	182994485	182942304	33290443	9265831	24024612	51686942	42421111	290225235	16451765	7209056	124103701
porout10_F2_08	Punpun	POR	POR06_12_13	365277039	65075602	59937583	175448287	129891169	182277804	182999235	32893466	9145887	23747579	51402359	42256472	290127101	16254996	7131555	123747503
porout10_F2_09	Punpun	POR	POR06_12_13	367335577	65454463	60339772	176653493	130342312	183357517	183978060	33830762	9420269	24410493	51903793	42483524	291021291	16721523	7323674	124134240
porout10_F2_10	Punpun	POR	POR06_12_13	367796029	65878053	60329578	177058708	130407743	183536020	184260009	34342101	9560157	24781944	52105440	42545283	290908645	16977124	7439648	124002847
fin_por11_F1A01	Punpun	POR	POR11	374735891	67958472	61353558	180771159	132611174	187348373	187387518	35410247	9835293	25574954	53220175	43384882	295940762	17500268	7688042	126443363
fin_por11_F1A02	Punpun	POR	POR11	374030283	67595975	61083731	180081898	132864654	186644678	187385605	35086995	9742479	25344516	52978741	43236262	295707026	17340343	7620752	126048177
fin_por11_F1A03	Punpun	POR	POR11	373318745	67361382	61136381	179874920	132307444	186499718	186819027	35041618	9738434	25303184	52949010	43210576	295066551	17318897	7604179	125951509
fin_por11_F1A04	Punpun	POR	POR11	374097410	67610235	61071469	180292906	132733035	186713070	187384340	35151041	9758361	25392680	53012310	43253949	295692420	17373836	7638720	126065514
fin_por11_F1A06	Punpun	POR	POR11	368648561	66066431	60586285	177552199	130510077	184248871	184399690	33940965	9411326	24529639	52113725	42702399	292005197	16769358	7381375	124758822
fin_por11_F1A08	Punpun	POR	POR11	363418111	64433144	59840808	174583071	128994232	181310386	182107725	32956925	9150681	23806244	51203862	42053181	288408005	16278861	7151621	122961249
fin_por11_F1B01	Punpun	POR	POR11	378188197	69141723	61561981	182660104	133966112	188862164	189326033	36297353	10070154	26227199	53750168	43680014	298210830	17942395	7895353	127221661
fin_por11_F1B04	Punpun	POR	POR11	374232406	67564908	61195012	180259820	132777574	186744225	187488181	35265540	9800885	25464655	53053662	43252777	295714089	17431110	7653725	126041274
fin_por11_F1B05	Punpun	POR	POR11	362987747	64371267	59802871	174426313	128758563	181174005	181813742	32743798	9100066	23643732	51118882	42018816	288225133	16172387	7096179	122966944
fin_por11_F1B07	Punpun	POR	POR11	364090368	64875099	59982507	175187762	128920099	181985505	182104863	32954019	9155329	23798690	51365321	42209992	288926357	16278708	7147183	123480953
fin_por31_F1A01	Punpun	POR	POR31	374531493	68003980	61288320	180742676	132500497	187274216	187257277	35462211	9852426	25609785	53220874	43368448	295700834	17529427	7700751	126358790
fin_por31_F1A03	Punpun	POR	POR31	375998575	69423221	60281456	182156028	133561091	187669240	188329335	36411841	10076314	26335527	53167816	43091502	296495232	17985209	7935827	126588515
fin_por31_F1A04	Punpun	POR	POR31	372224980	67191800	61097340	179606492	131521148	186179748	186045232	34787292	9655585	25131707	52800387	43144802	294292886	17192729	7560769	125823633
fin_por31_F1A05	Punpun	POR	POR31	375448813	68141617	61334895	181039659	133074259	187536362	187912451	35618083	9901543	25716540	53329261	43427718	296403012	17606376	7728869	126485035
fin_por31_F1A06	Punpun	POR	POR31	371737510	67069719	61148279	179281215	131308016	185951848	185785662	34783347	9672010	25111337	52753133	43081123	293873040	17191591	7543277	125660698
fin_por31_F1A07	Punpun	POR	POR31	371716750	66806894	60917177	178879868	131919705	185507717	186209033	34713876	9652413	25061463	52626902	42974489	294028385	17155747	7526608	125358539
fin_por31_F1A08	Punpun	POR	POR31	372931936	67380203	61059040	179647744	132225152	186338636	186593300	34863538	9692759	25170779	52879544	43186785	294881613	17232567	7563649	125901392
fin_por31_F1A09	Punpun	POR	POR31	376964019	68839110	61609580	181883552	133470887	188432647	188531372	35687527	9908009	25779518	53514026	43606017	297670475	17642256	7757182	127163260
fin_por31_F1A10	Punpun	POR	POR31	370251250	66617446	60788783	178441739	131020728	185141997	185109253	34181189	9488125	24693064	52392437	42904312	293165749	16890348	7425503	125328893
fin_por31_F1A11	Punpun	POR	POR31	371487975	66911768	60779193	178797794	131910988	185427248	186060727	34416506	9548843	24867663	52524824	42975981	294095488	17010577	7485180	125421916
TVA_24_F1_F	Punpun	TVA	TVA24	379840651	69081566	62232393	183589190	134019068	189773908	190066743	37283910	10382868	26901042	54227297	43844429	298712312	18418393	8062362	127495307
TVA_24_F1_M	Punpun	TVA	TVA24	380930164	69208580	62347646	184316932	134265586	190488494	190441670	37389515	10410294	26979221	54412605	44002311	299538338	18472405	8088846	127997397
TVA_24_F2_01	Punpun	TVA	TVA24	380406621	69719248	62217157	183522885	134666579	189836722	190569899	37136429	10355739	26780690	54322936	43967197	299302995	18366889	8035621	127490040
TVA_24_F2_02	Punpun	TVA	TVA24	381483826	69323659	62324905	184633069	134525852	190627082	190856744	37516145	10452259	27063886	54568581	44116322	299851359	18558125	8129821	127938426
TVA_24_F2_03	Punpun	TVA	TVA24	382988751	70285964	62604702	185387928	134996121	191537330	191451421	37793122	10524668	27268454	54844504	44319836	300875793	18696256	8195900	128506459
TVA_24_F2_04	Punpun	TVA	TVA24	376416491	67403555	62001593	182320858	132094040	188301740	188114751	36992620	10323550	26669070	53971378	43647828	295776043	18296533	7997894	126345368
TVA_24_F2_05	Punpun	TVA	TVA24	379179948	68825687	62236718	183366978	133576252	189569826	189610122	37142057	10360997	26781060	54249032	43888035	298149856	18371121	8034821	127298147
TVA_24_F2_06	Punpun	TVA	TVA24	381383013	69634916	62373449	184487532	134522032	190628726	190754287	37463449	10443070	27020379	54558769	44115699	299803865	18532839	8113952	127966036
TVA_24_F2_07	Punpun	TVA	TVA24	378139135	68402199	61964937	182522685	133651513	188729676	189409459	36706062	10240031	26466031	53935362	43695331	297737742	18151800	7937015	126870899
TVA_24_F2_08	Punpun	TVA	TVA24	377555930	68087439	61983487	182530283	133042160	188630486	188925444	36898414	10296183	26602231	53968178	43671995	296985521	18247729	7976820	126699057
TVA_24_F2_09	Punpun	TVA	TVA24	381792080	69641251	62372894	184617474	134801712	190743631	191048449	37542032	10460741	27081291	54610041	44149300	300100748	18571148	8134654	128008531
TVA_24_F2_10	Punpun	TVA	TVA24	378299001	68398531	62001076	182613686	133684239	188790954	189508047	36838624	10277775	26560849	54011151	43733376	297727001	18217376	7964530	126826876
fin_tva32_F1A02	Punpun	TVA	TVA32	375179691	68136292	61376556	180827882	132975253	187458327	187721364	35300059	9810865	25489194	53198821	43387956	296491676	17449458	7661659	126600348
fin_tva32_F1A03	Punpun	TVA	TVA32	375772405	68255055	61410108	180989279	133373018	187605263	188167142	35524595	9880257	25644338	53324764	43444507	296803303	17559142	7702594	126582058
fin_tva32_F1A05	Punpun	TVA	TVA32	374132267	67597906	61221036	180035048	132876183	186669713	187462554	35053714	9745415	25308299	52979697	43234282	295844271	17325172	7603534	126091011
fin_tva32_F1A06	Punpun	TVA	TVA32	374226080	67757395	61443067	180667821	132115192	187191290	187034790	35296275	9811331	25484944	53160498	43349167	295580638	17445282	7657500	126377291
fin_tva32_F1A07	Punpun	TVA	TVA32	373337078	67288556	61173563	179862254	132301261	186456934	186880144	35154099	9796826	25357273	53037019	43240193	294942786	17376537	7603739	125823128
fin_tva32_F1A08	Punpun	TVA	TVA32	370480576	66882929	60881666	178476498	131122412	185220331	185260245	34091032	9484888	24606144	52404562	42919674	293469870	16848694	7387369	125433051
fin_tva32_F1A09	Punpun	TVA	TVA32	366918235	65605947	60355186	176347519	130215530	183162719	183755516	33402180	9295949	24106231	51761624	42465675	291050380	16501715	7229927	124177727
fin_tva32_F1A10	Punpun	TVA	TVA32	363825812	64944210	60039398	175032363	128754051	181857724	181968088	32735639	9099509	23636130	51247295	42147786	288942387	16169495	7094187	123523707
fin_tva32_F1B03	Punpun	TVA	TVA32	375484676	68028916	61511023	180903620	133070033	187552354	187932322	35561668	9901204	25660464	53347066	43445862	296477146	17578293	7700783	126509013
fin_tva32_F1B04	Punpun	TVA	TVA32	369270610	66235529	60746099	177645107	130879404	184351280	184919330	34232446	9524853	24707593	52227530	42702677	292335487	16916381	7415334	124714123
fin_tva34_F1A03	Punpun	TVA	TVA34	370503327	66602192	60841222	178575476	131086629	185210439	185292888	34441641	9576536	24865105	52516562	42940026	293121660	17019823	7467116	125231542
fin_tva34_F1B01	Punpun	TVA	TVA34	375422090	68276225	61330627	180941632	133149831	187532662	187889428	35249736	9799845	25449891	53231543	43431698	296740656	17422292	7646254	126658146
fin_tva34_F1B03	Punpun	TVA	TVA34	377927977	69119468	61491185	182427097	134009695	188717829	189210148	35942140	9968963	25973177	53629537	43660574	298325263	17765036	7819656	127272296
fin_tva34_F1B04	Punpun	TVA	TVA34	376112047	69128572	60875996	181671647	133564404	187765556	188346491	35966450	9980399	25986051	53286157	43305758	296839839	17770772	7815427	126678394
fin_tva34_F1B05	Punpun	TVA	TVA34	376287360	69091404	61063123	181692494	133531743	187786345	188501015	36098141	10017943	26080198	53368777	43350834	296838385	17841463	7847951	126582987
fin_tva34_F1B06	Punpun	TVA	TVA34	377176144	68796600	61624558	182028858	133522728	188525640	188650504	35867882	9962638	25905244	53588057	43625419	297682843	17728800	7789987	127150809
fin_tva34_F1B07	Punpun	TVA	TVA34	376001293	68471300	61395050	181017271	133588972	187668465	188332828	35313827	9815501	25498326	53267884	43452383	297235083	17450660	7658974	126744063
fin_tva34_F1B08	Punpun	TVA	TVA34	376552554	68748921	61624094	181909701	133018759	188352024	188200530	35721157	9929012	25792145	53518759	43589747	297241650	17654459	7749405	127088353
fin_tva34_F1B09	Punpun	TVA	TVA34	374322436	68004061	61398668	180633191	132290577	187256293	187066143	34998773	9709972	25288801	53072337	43362365	295961298	17297366	7610672	126574829
fin_tva36_F0_M	Punpun	TVA	TVA34	375537986	68182186	61375790	180957735	133204461	187540281	187997705	35531492	9877657	25653835	53332066	43454409	296552085	17561250	7707610	126505172
fin_tva36_F1A05	Punpun	TVA	TVA36	362205452	64446631	59712241	174120439	128372772	180965516	181239936	32336893	8971368	23365525	50927294	41955926	287912633	15971339	7023983	123020366
fin_tva36_F1A06	Punpun	TVA	TVA36	370453181	66631129	60791348	178586706	131075127	185197277	185255904	34441858	9586139	24855719	52502343	42916204	293095119	17025046	7462511	125239201
fin_tva36_F1A08	Punpun	TVA	TVA36	370225354	66726831	60841110	178349623	131034621	185079671	185145683	34137350	9482859	24654491	52342922	42860063	293227941	16866617	7407059	125333122
fin_tva36_F1A09	Punpun	TVA	TVA36	366756404	65600462	60304111	176408990	130043303	183138813	183617591	33425044	9281760	24143284	51709078	42427318	290904042	16510424	7252193	124181847
fin_tva36_F1B05	Punpun	TVA	TVA36	358701609	63437134	59090616	172284338	127326655	179020878	179680731	31535156	8741092	22794064	50283865	41542773	285623680	15570591	6853627	121892262
fin_tva36_F1B06	Punpun	TVA	TVA36	369102276	66175163	60622010	177581074	130899192	184313458	184788818	33980060	9436792	24543268	52132275	42695483	292426733	16788570	7375155	124810651
fin_tva36_F1B07	Punpun	TVA	TVA36	363552118	64835034	60108390	174885597	128558131	181814826	181737292	32855885	9132734	23723151	51276929	42144195	288552038	16229708	7120996	123424209
fin_tva36_F1B08	Punpun	TVA	TVA36	370772882	66828665	60779856	178500345	131492681	185247425	185525457	34363093	9563486	24799607	52488226	42924740	293485049	16985600	7445457	125319187
fin_tva36_F1B09	Punpun	TVA	TVA36	352977572	64881835	57663031	170602354	124712187	176246890	176730682	34965177	9722440	25242737	50254527	40532087	277480308	17261628	7567544	118494214
fin_tva38_F0_M	Punpun	TVA	TVA36	362938896	64511377	59772361	174300565	128865970	181130145	181808751	32481805	9021247	23460558	51014692	41993445	288463646	16041642	7044080	123077977
fin_tva38_F1A07	Punpun	TVA	TVA38	353684917	61727252	58615837	169858367	125210713	176611669	177073248	31093192	8630470	22462722	49641017	41010547	281581178	15353603	6747830	120236274
fin_tva38_F1A08	Punpun	TVA	TVA38	361184539	64032405	59692062	173637714	127854763	180675511	180509028	32160947	8949230	23211717	50879300	41930070	287093522	15891913	6966547	122839159
fin_tva38_F1A09	Punpun	TVA	TVA38	287716500	47966911	48164369	136951806	102600325	143570566	144145934	21182134	5840426	15341708	39344250	33503824	233030542	10363605	4558731	99745965
fin_tva38_F1A18	Punpun	TVA	TVA38	264883964	43358173	45565798	125284828	94033338	132176286	132707678	20547016	5727921	14819095	36765628	31037707	213299241	10050777	4358521	91147565
fin_tva38_F1A19	Punpun	TVA	TVA38	251253782	42011928	41827050	119473443	89953289	125390480	125863302	17679876	4829195	12850681	33675030	28845835	204728071	8612102	3817812	87987462
fin_tva38_F1A20	Punpun	TVA	TVA38	335000861	57697030	55858668	160774442	118367751	167580622	167420239	27440023	7605856	19834167	46610790	39004934	268555904	13518421	5941232	115057441
fin_tva38_F1A21	Punpun	TVA	TVA38	362571811	64327234	59721769	174108707	128741335	181057138	181514673	32461805	9031960	23429845	51026600	41994640	288115366	16041964	7033252	123004612
fin_tva38_F1A22	Punpun	TVA	TVA38	270913358	45581886	44496152	129212805	97204401	135120741	135792617	18588782	5039775	13549007	36214066	31174291	221150285	9070950	4064428	94917869
fin_tva38_F1B07	Punpun	TVA	TVA38	342392252	59128243	57198393	164288377	120905482	171176355	171215897	28965443	8049740	20915703	47837803	39788063	273638746	14286767	6263903	117096172
fin_tva38_F1B08	Punpun	TVA	TVA38	354291352	61949186	58773940	170018441	125498971	176826426	177464926	31174938	8682403	22492535	49799037	41116634	281999780	15392812	6736024	120308142

## Sheet: 9_LinkageMap
three-spined stickleback			nine-spined stickleback
chr1	29712168	104.233	LG1	29994391	113.365
chr2	23749301	79.8485	LG2	23992334	92.781
chr3	17768865	73.093	LG3	18339792	82.4485
chr4	34169926	119.363	LG4	33553278	119.853
chr5	15574217	62.917	LG5	15482721	73.176
chr6	18854723	68.844	LG6	19002858	77.748
chr7	30617310	108.668	LG7	17681603	73.3725
chr8	20590802	74.1685	LG8	20376246	85.0145
chr9	20835219	80.314	LG9	21072973	85.893
chr10	18016234	68.946	LG10	16952125	80.322
chr11	17677898	68.6125	LG11	17814250	82.524
chr12	20765060	72.996	LG12	33552418	114.626
chr13	20796236	73.018	LG13	21941822	90.2405
chr14	16012483	62.561	LG14	16263250	72.461
chr15	17355757	67.6015	LG15	18106818	77.295
chr16	19530715	80.254	LG16	19546577	86.3415
chr17	20239074	76.139	LG17	21023119	87.3755
chr18	15988240	70.4385	LG18	15862147	68.3675
chr19	20520909	87.802	LG19	20386128	83.8065
chr20	20448395	79.4425	LG20	21409055	82.311
chr21	17464010	73.45	LG21	15299838	72.1555
		3.78465			4.11622
